# Supplementary material for: A classic approach for determining genomic prediction accuracy under terminal drought stress and well-watered conditions in wheat landraces and cultivars
Source: PLoS One. 2021 Mar 5;16(3):e0247824. doi: 10.1371/journal.pone.0247824 (PMC7935232; doi:10.1371/journal.pone.0247824)
Supplement: S7 File — (XLSX) [file pone.0247824.s007.xlsx]

## Sheet: Table S12
Table S12. GWAS results for 16 agronomic traits in the association panel including 286 Iran bread wheat accessions grown under terminal drought stress (TDS) conditions in semi-arid environments, Iran.
Model	Trait	SNP	Chromosome	Position	P.value	maf	nobs	Rsquare.of.Model.without.SNP	Rsquare.of.Model.with.SNP	FDR_Adjusted_P-values	effect
K+PCA	DTH	rs1184	5	55205	0.00042583	0.244755	286	0.0145907	0.0590274	0.940656	-1.93958
K+Q	DTH	rs30904	7	23905	0.000743858	0.187063	286	0.00629824	0.0470798	0.950634	2.04095
K	DTH	rs30904	7	23905	0.000766952	0.187063	286	0.00650901	0.0468373	0.944712	1.94008
K+Q	DTH	rs48214	8	68263	0.000253518	0.213287	286	0.00629824	0.0544566	0.950634	2.33568
K	DTH	rs48214	8	68263	0.000451942	0.213287	286	0.00650901	0.0504219	0.944712	2.06834
K+PCA	DTH	rs48214	8	68263	0.00055385	0.213287	286	0.0145907	0.057235	0.940656	2.46318
K	DTH	rs5725	13	38892	0.000418266	0.160839	286	0.00650901	0.0509494	0.944712	-2.09809
K+Q	DTH	rs5725	13	38892	0.000439669	0.160839	286	0.00629824	0.0506678	0.950634	-2.1837
K	DTH	rs19295	13	38892	0.00045293	0.153846	286	0.00650901	0.0504071	0.944712	-2.19206
K+Q	DTH	rs19295	13	38892	0.000506163	0.153846	286	0.00629824	0.0497038	0.950634	-2.26524
K+Q	DTH	rs8042	13	38892	0.000943649	0.236014	286	0.00629824	0.0454668	0.950634	-1.76273
K+Q	DTH	rs8043	13	38892	0.000943649	0.236014	286	0.00629824	0.0454668	0.950634	-1.76273
K	DTH	rs8042	13	38892	0.00095102	0.236014	286	0.00650901	0.0453883	0.944712	-1.67993
K	DTH	rs8043	13	38892	0.00095102	0.236014	286	0.00650901	0.0453883	0.944712	-1.67993
K	DTM	rs51648	5	54636	0.00018578	0.18007	286	0.0146231	0.0642195	0.840377	0.734191
K+Q	DTM	rs51648	5	54636	0.000232521	0.18007	286	0.0156236	0.0639766	0.940462	0.734974
K+PCA	DTM	rs51648	5	54636	0.000504162	0.18007	286	0.0203432	0.0633749	0.946316	0.724078
K	DTM	rs34236	5	62594	0.000161589	0.0786713	286	0.0146231	0.0651747	0.840377	1.06312
K+Q	DTM	rs34236	5	62594	0.000190536	0.0786713	286	0.0156236	0.0653449	0.940462	1.06355
K+PCA	DTM	rs34236	5	62594	0.000255842	0.0786713	286	0.0203432	0.0679949	0.946316	1.15852
K	DTM	rs42608	5	62594	0.000877702	0.0856643	286	0.0146231	0.0537202	0.94116	0.906781
K+PCA	DHTM	rs4054	1	44512	0.000544809	0.18007	286	0.0413332	0.0829291	0.880667	1.40713
K	DHTM	rs48555	4	59228	0.000403438	0.0961538	286	0.0168535	0.0610746	0.593684	1.42069
K+Q	DHTM	rs48555	4	59228	0.000490431	0.0961538	286	0.0172029	0.0603917	0.668812	1.41986
K+PCA	DHTM	rs48346	5	59184	0.000963977	0.496503	286	0.0413332	0.0791686	0.880667	-1.31606
K+PCA	DHTM	rs5497	10	111179	0.00058083	0.302448	286	0.0413332	0.0825054	0.880667	0.849172
K	DHTM	rs46208	12	87845	0.000387251	0.227273	286	0.0168535	0.061351	0.593684	-1.08686
K+Q	DHTM	rs46208	12	87845	0.000395462	0.227273	286	0.0172029	0.0618519	0.668812	-1.12985
K	DHTM	rs19295	13	38892	0.000170197	0.153846	286	0.0168535	0.0669359	0.593684	1.35831
K+Q	DHTM	rs19295	13	38892	0.000233747	0.153846	286	0.0172029	0.0654393	0.668812	1.36421
K	DHTM	rs5725	13	38892	0.000237014	0.160839	286	0.0168535	0.0646783	0.593684	1.26424
K+Q	DHTM	rs5725	13	38892	0.000317417	0.160839	286	0.0172029	0.0633483	0.668812	1.27325
K	DHTM	rs8042	13	38892	0.000656222	0.236014	286	0.0168535	0.0578045	0.593684	0.992803
K	DHTM	rs8043	13	38892	0.000656222	0.236014	286	0.0168535	0.0578045	0.593684	0.992803
K+Q	DHTM	rs8042	13	38892	0.000853765	0.236014	286	0.0172029	0.0566541	0.668812	1.00331
K+Q	DHTM	rs8043	13	38892	0.000853765	0.236014	286	0.0172029	0.0566541	0.668812	1.00331
K	DHTM	rs51861	13	47990	0.000271245	0.0856643	286	0.0168535	0.0637616	0.593684	1.77847
K+Q	DHTM	rs51861	13	47990	0.000367427	0.0856643	286	0.0172029	0.0623518	0.668812	1.77965
K+PCA	DHTM	rs6293	14	38769	0.000912547	0.258741	286	0.0413332	0.0795283	0.880667	1.14709
K+PCA	DHTM	rs53866	14	62719	0.00030664	0.048951	286	0.0413332	0.0867522	0.880667	-1.91116
K+PCA	DHTM	rs41294	14	62719	0.000807011	0.0611888	286	0.0413332	0.0803359	0.880667	-1.59458
K+PCA	DHTM	rs50896	17	47831	0.000673182	0.484266	286	0.0413332	0.0815305	0.880667	-0.754931
K+Q	DHTM	rs50896	17	47831	0.000887116	0.484266	286	0.0172029	0.056397	0.668812	-0.756566
K	DHTM	rs50896	17	47831	0.00092917	0.484266	286	0.0168535	0.0554827	0.646631	-0.746316
K	DHTM	rs31147	19	71904	0.000144605	0.138112	286	0.0168535	0.0680507	0.593684	1.26429
K+Q	DHTM	rs31147	19	71904	0.000145753	0.138112	286	0.0172029	0.0686851	0.668812	1.27578
K+Q	DHTM	rs41757	20	51193	0.000834742	0.0856643	286	0.0172029	0.0568053	0.668812	1.27968
K	DHTM	rs41757	20	51193	0.000876949	0.0856643	286	0.0168535	0.0558678	0.646631	1.26533
K	DHTM	rs51925	20	55744	0.000858295	0.0664336	286	0.0168535	0.0560111	0.646631	1.54563
K	DHTM	rs27567	21	63980	0.000584436	0.0961538	286	0.0168535	0.058581	0.593684	1.32616
K	DHTM	rs27568	21	63980	0.000584436	0.0961538	286	0.0168535	0.058581	0.593684	1.32616
K+Q	DHTM	rs27567	21	63980	0.00076779	0.0961538	286	0.0172029	0.057367	0.668812	1.30988
K+Q	DHTM	rs27568	21	63980	0.00076779	0.0961538	286	0.0172029	0.057367	0.668812	1.30988
K	PH	rs54717	2	58080	0.000424582	0.202797	286	0.00235685	0.0468804	0.947898	3.267
K+Q	PH	rs54717	2	58080	0.000534282	0.202797	286	0.00270196	0.0459523	0.966985	3.28319
K+PCA	PH	rs54717	2	58080	0.000853786	0.202797	286	0.0121097	0.0519197	0.971084	3.16527
K+PCA	PH	rs1184	5	55205	0.000117669	0.244755	286	0.0121097	0.0655528	0.971084	-3.95976
K	PH	rs47849	8	39841	0.000910336	0.0786713	286	0.00235685	0.0416939	0.947898	4.72793
K	PH	rs47850	8	39841	0.000910336	0.0786713	286	0.00235685	0.0416939	0.947898	4.72793
K+PCA	PH	rs51225	8	47798	0.000474456	0.176573	286	0.0121097	0.0559182	0.971084	3.60989
K+PCA	PH	rs35096	13	103987	0.000911154	0.145105	286	0.0121097	0.0514795	0.971084	3.54122
K+PCA	GY	rs59575	1	108554	0.000500565	0.354895	286	0.0141498	0.0575024	0.966987	-0.0146526
K	GY	rs45884	4	92517	0.000289674	0.0874126	286	0.00147681	0.0486656	0.941785	0.0209114
K+Q	GY	rs45884	4	92517	0.000495021	0.0874126	286	0.00090444	0.0445684	0.943291	0.0207842
K+Q	GY	rs20969	8	58028	0.00065129	0.0629371	286	0.00090444	0.0426915	0.943291	0.0228288
K	GY	rs20969	8	58028	0.000944334	0.0629371	286	0.00147681	0.0406007	0.941785	0.0214757
K+PCA	GY	rs65502	14	93434	4.55949e-06	0.115385	286	0.0141498	0.0905698	0.0412497	-0.0261377
K+Q	GY	rs65502	14	93434	2.89857e-05	0.115385	286	0.00090444	0.0644213	0.262234	-0.0229815
K	GY	rs65502	14	93434	4.43542e-05	0.115385	286	0.00147681	0.0617582	0.401272	-0.0210992
K+PCA	GY	rs61720	20	98069	0.000494904	0.393357	286	0.0141498	0.0575799	0.966987	-0.0122101
K	TKW	rs4546	1	44512	0.000901003	0.227273	286	0.00357033	0.0429291	0.967996	0.405067
K	TKW	rs20672	2	45574	0.000401738	0.0786713	286	0.00357033	0.0484178	0.88736	0.72465
K+Q	TKW	rs20672	2	45574	0.000554374	0.0786713	286	0.00318671	0.0460512	0.716489	0.738195
K	TKW	rs64085	4	20494	0.000490417	0.131119	286	0.00357033	0.0470557	0.88736	0.515717
K+Q	TKW	rs64085	4	20494	0.000538509	0.131119	286	0.00318671	0.0462499	0.716489	0.520081
K	TKW	rs54576	4	59228	0.000105418	0.223776	286	0.00357033	0.0576577	0.88736	0.465128
K+Q	TKW	rs54576	4	59228	0.000117802	0.223776	286	0.00318671	0.0567701	0.716489	0.468822
K+PCA	TKW	rs54576	4	59228	0.000323712	0.223776	286	0.0258582	0.0716428	0.956163	0.434213
K+Q	TKW	rs53376	4	59228	0.000385696	0.423077	286	0.00318671	0.0485399	0.716489	-0.644654
K+Q	TKW	rs53377	4	59228	0.000385696	0.423077	286	0.00318671	0.0485399	0.716489	-0.644654
K	TKW	rs45884	4	92517	0.000389214	0.0874126	286	0.00357033	0.0486345	0.88736	0.668131
K+Q	TKW	rs45884	4	92517	0.000509746	0.0874126	286	0.00318671	0.0466257	0.716489	0.669686
K+Q	TKW	rs39019	7	57649	0.000807484	0.382867	286	0.00318671	0.0434868	0.909462	-0.470327
K+PCA	TKW	rs3930	7	58217	0.000836155	0.048951	286	0.0258582	0.0652535	0.956163	-0.788122
K+PCA	TKW	rs12689	14	38769	0.000438266	0.262238	286	0.0258582	0.0695924	0.956163	0.475769
K+PCA	TKW	rs28249	14	38769	0.00098291	0.263986	286	0.0258582	0.0641748	0.956163	0.44171
K+Q	TKW	rs17145	16	25146	0.000323465	0.0979021	286	0.00318671	0.049752	0.716489	-0.668038
K+PCA	TKW	rs17145	16	25146	0.000327759	0.0979021	286	0.0258582	0.0715585	0.956163	-0.65198
K	TKW	rs17145	16	25146	0.000352912	0.0979021	286	0.00357033	0.049305	0.88736	-0.643431
K+PCA	SEL	rs5510	1	35414	0.000632741	0.0454545	286	0.0232941	0.0646646	0.997076	-0.357524
K+Q	SEL	rs5510	1	35414	0.000678626	0.0454545	286	0.00178457	0.0434198	0.963334	-0.358228
K	SEL	rs5510	1	35414	0.000823487	0.0454545	286	1.26934e-05	0.0401218	0.948206	-0.350589
K+Q	SEL	rs54230	4	48975	0.000902085	0.0856643	286	0.00178457	0.041477	0.963334	0.260758
K	SEL	rs43691	11	97880	0.000952663	0.0559441	286	1.26934e-05	0.0391345	0.948206	0.329454
K	SEL	rs43692	11	97880	0.000952663	0.0559441	286	1.26934e-05	0.0391345	0.948206	0.329454
K	SEL	rs43693	11	97880	0.000952663	0.0559441	286	1.26934e-05	0.0391345	0.948206	0.329454
K+Q	SEL	rs998	16	53619	1.20627e-05	0.41958	286	0.00178457	0.0717945	0.109132	0.22818
K+PCA	SEL	rs998	16	53619	2.74729e-05	0.41958	286	0.0232941	0.0862612	0.248547	0.216963
K	SEL	rs998	16	53619	4.22024e-05	0.41958	286	1.26934e-05	0.0607343	0.381805	0.180011
K+Q	SEL	rs27114	20	111730	0.000594705	0.132867	286	0.00178457	0.044324	0.963334	0.22171
K	SEL	rs27114	20	111730	0.000595065	0.132867	286	1.26934e-05	0.0423319	0.948206	0.221129
K+PCA	SEW	rs2275	7	57080	0.000652907	0.368881	286	0.00923778	0.0509895	0.881952	-0.0603051
K+PCA	SEW	rs2276	7	57080	0.000652907	0.368881	286	0.00923778	0.0509895	0.881952	-0.0603051
K+PCA	SEW	rs35865	8	52346	0.000585367	0.237762	286	0.00923778	0.0517353	0.881952	-0.0704841
K+PCA	SEW	rs35866	8	52346	0.000585367	0.237762	286	0.00923778	0.0517353	0.881952	-0.0704841
K+PCA	SEW	rs35867	8	52346	0.000585367	0.237762	286	0.00923778	0.0517353	0.881952	-0.0704841
K	SEW	rs55852	8	77361	0.000232225	0.454545	286	-1.11879e-05	0.0487752	0.999895	0.0614683
K+Q	SEW	rs55852	8	77361	0.000268145	0.454545	286	0.000944544	0.0490372	0.999807	0.0611665
K+PCA	SEW	rs55852	8	77361	0.000581736	0.454545	286	0.00923778	0.0517778	0.881952	0.0599296
K+Q	SEW	rs13820	11	75395	0.000460223	0.138112	286	0.000944544	0.0452979	0.999807	0.0902534
K+PCA	SEW	rs13820	11	75395	0.000693797	0.138112	286	0.00923778	0.0505753	0.881952	0.0933262
K+Q	SEW	rs58349	20	91746	0.000960335	0.143357	286	0.000944544	0.0402575	0.999807	0.0839712
K+PCA	SN	rs51365	6	13642	0.000242675	0.195804	286	0.012689	0.0610777	0.998909	3.49245
K+Q	SN	rs65502	14	93434	2.82956e-05	0.115385	286	-0.00167567	0.0614181	0.25599	-4.77219
K+PCA	SN	rs65502	14	93434	4.76011e-05	0.115385	286	0.012689	0.0724493	0.430648	-4.96425
K	SN	rs65502	14	93434	6.64145e-05	0.115385	286	-5.06131e-06	0.0575179	0.600852	-4.1016
K	SN	rs50893	14	155004	0.000667845	0.111888	286	-5.06131e-06	0.0415286	0.992004	3.60203
K+Q	SN	rs50893	14	155004	0.000779725	0.111888	286	-0.00167567	0.0385059	0.960218	3.80269
K	SN	rs64054	19	58263	0.000309071	0.232517	286	-5.06131e-06	0.0468069	0.932055	2.81646
K+Q	SN	rs64054	19	58263	0.000378558	0.232517	286	-0.00167567	0.0434062	0.960218	2.97258
K+Q	SN	rs39078	19	66220	0.000735358	0.197552	286	-0.00167567	0.0389011	0.960218	-3.61888
K+Q	SN	rs50102	20	52330	0.000226588	0.0576923	286	-0.00167567	0.0469204	0.960218	-5.38975
K	SN	rs50102	20	52330	0.000240688	0.0576923	286	-5.06131e-06	0.0485334	0.932055	-5.24202
K+PCA	SN	rs50102	20	52330	0.00045544	0.0576923	286	0.012689	0.0567515	0.998909	-5.1517
K+Q	SPL	rs60471	4	92517	0.000472154	0.0524476	286	0.00035163	0.0441746	0.99875	-0.786994
K	SPL	rs60471	4	92517	0.000476829	0.0524476	286	-1.58985e-05	0.0438183	0.999462	-0.787094
K+PCA	SPL	rs60471	4	92517	0.00079968	0.0524476	286	0.00380954	0.0444013	0.628633	-0.785331
K+PCA	SPL	rs60932	7	53669	9.20515e-06	0.0979021	286	0.00380954	0.075916	0.083279	0.917941
K+PCA	SPL	rs50139	7	53669	0.000278356	0.0979021	286	0.00380954	0.0516787	0.486972	0.763281
K+PCA	SPL	rs8982	7	53669	0.000291127	0.0996503	286	0.00380954	0.0513669	0.486972	0.743111
K+PCA	SPL	rs8983	7	53669	0.000291127	0.0996503	286	0.00380954	0.0513669	0.486972	0.743111
K+PCA	SPL	rs25087	7	53669	0.000331722	0.101399	286	0.00380954	0.0504609	0.486972	0.738347
K+PCA	SPL	rs25088	7	53669	0.000331722	0.101399	286	0.00380954	0.0504609	0.486972	0.738347
K+PCA	SPL	rs47803	7	53669	0.000383991	0.101399	286	0.00380954	0.0494473	0.486972	0.705061
K	SPL	rs60932	7	53669	0.0004585	0.0979021	286	-1.58985e-05	0.0440867	0.999462	0.583717
K+Q	SPL	rs60932	7	53669	0.000461644	0.0979021	286	0.00035163	0.0443284	0.99875	0.582971
K+PCA	SPL	rs14841	7	53669	0.000640272	0.103147	286	0.00380954	0.0459241	0.579254	0.689738
K+Q	SPL	rs39416	11	32744	0.000522248	0.146853	286	0.00035163	0.0434858	0.99875	-0.478655
K	SPL	rs39416	11	32744	0.000523933	0.146853	286	-1.58985e-05	0.0431739	0.999462	-0.478951
K+PCA	SPL	rs39416	11	32744	0.000833823	0.146853	286	0.00380954	0.0441156	0.628633	-0.498821
K+PCA	SPL	rs8042	13	38892	0.000484442	0.236014	286	0.00380954	0.0478425	0.486972	-0.483079
K+PCA	SPL	rs8043	13	38892	0.000484442	0.236014	286	0.00380954	0.0478425	0.486972	-0.483079
K+Q	SPL	rs8042	13	38892	0.000726445	0.236014	286	0.00035163	0.0412396	0.99875	-0.421038
K+Q	SPL	rs8043	13	38892	0.000726445	0.236014	286	0.00035163	0.0412396	0.99875	-0.421038
K+PCA	SPW	rs2368	2	32984	0.000518175	0.204545	286	0.0351171	0.077317	0.998566	-0.220799
K+Q	SPW	rs2368	2	32984	0.000641077	0.204545	286	0.00381902	0.0454462	0.94629	-0.219714
K	SPW	rs6166	4	74319	0.000516921	0.372378	286	0.00356771	0.0466945	0.981832	0.179746
K+Q	SPW	rs6166	4	74319	0.000529321	0.372378	286	0.00381902	0.0467477	0.94629	0.190113
K+PCA	SPW	rs22440	13	5684	0.000256328	0.216783	286	0.0351171	0.0820373	0.773	-0.233005
K+PCA	SPW	rs6515	14	42180	0.000676161	0.211538	286	0.0351171	0.0755458	0.998566	-0.216233
K+PCA	SPW	rs65502	14	93434	8.03743e-05	0.115385	286	0.0351171	0.0899199	0.492002	-0.328232
K+Q	SPW	rs65502	14	93434	0.000861524	0.115385	286	0.00381902	0.0434461	0.94629	-0.26747
K+PCA	SPW	rs53982	15	132023	0.000108766	0.101399	286	0.0351171	0.087852	0.492002	-0.302339
K+PCA	SPW	rs50856	17	58062	0.000564055	0.241259	286	0.0351171	0.0767515	0.998566	-0.369593
K+Q	SPW	rs59925	20	112867	0.000967591	0.487762	286	0.00381902	0.0426632	0.94629	-0.195787
K+PCA	FLL	rs40892	4	11390	0.000549203	0.318182	286	0.00187364	0.0451264	0.743579	-1.07104
K+PCA	FLL	rs40893	4	11390	0.000549203	0.318182	286	0.00187364	0.0451264	0.743579	-1.07104
K+PCA	FLL	rs12663	8	47798	0.000812769	0.48951	286	0.00187364	0.0424331	0.817013	0.806576
K+Q	FLL	rs12663	8	47798	0.00099589	0.48951	286	0.000548797	0.0394035	0.996889	0.767921
K+PCA	FLL	rs54513	11	70847	0.000528127	0.365385	286	0.00187364	0.0453962	0.743579	-0.904547
K+Q	FLL	rs54513	11	70847	0.000980818	0.365385	286	0.000548797	0.0395067	0.996889	-0.848712
K+PCA	FLL	rs44097	11	71984	0.00031896	0.316434	286	0.00187364	0.0488883	0.743579	-0.882416
K+Q	FLL	rs44097	11	71984	0.000516194	0.316434	286	0.000548797	0.0438766	0.996889	-0.836343
K	FLL	rs44097	11	71984	0.00095195	0.316434	286	-1.58088e-05	0.0391122	0.999468	-0.715863
K+PCA	FLL	rs59732	17	60336	0.000161575	0.164336	286	0.00187364	0.0536397	0.743579	-1.15569
K+Q	FLL	rs59732	17	60336	0.000827298	0.164336	286	0.000548797	0.0406609	0.996889	-0.959919
K	FLL	rs59732	17	60336	0.000904003	0.164336	286	-1.58088e-05	0.0394621	0.999468	-0.912369
K+PCA	FLL	rs57045	19	32091	0.000291061	0.253497	286	0.00187364	0.049525	0.743579	0.883813
K	FLL	rs57045	19	32091	0.000312796	0.253497	286	-1.58088e-05	0.0467141	0.999468	0.86249
K+Q	FLL	rs57045	19	32091	0.000321633	0.253497	286	0.000548797	0.0471262	0.996889	0.861193
K+PCA	FLL	rs36840	19	32091	0.000575335	0.218531	286	0.00187364	0.0448061	0.743579	0.881576
K	FLL	rs36840	19	32091	0.000659119	0.218531	286	-1.58088e-05	0.0416079	0.999468	0.839003
K+Q	FLL	rs36840	19	32091	0.000711247	0.218531	286	0.000548797	0.0416885	0.996889	0.836315
K+PCA	FLL	rs54619	19	112840	0.000747379	0.192308	286	0.00187364	0.0430079	0.817013	-0.984476
K+Q	FLW	rs28224	4	48975	0.000993137	0.202797	286	0.00784986	0.0455525	0.919581	0.599811
K+Q	FLW	rs6770	8	45525	0.000110195	0.0996503	286	0.00784986	0.0602422	0.919581	-1.01318
K+PCA	FLW	rs6770	8	45525	0.00022597	0.0996503	286	0.0216021	0.0700421	0.999855	-0.981328
K	FLW	rs6770	8	45525	0.00033456	0.0996503	286	0.00143725	0.0476367	0.924535	-0.943773
K+PCA	FLW	rs16112	10	111179	0.00046845	0.309441	286	0.0216021	0.0650759	0.999855	-0.548951
K+Q	FLW	rs16112	10	111179	0.000711044	0.309441	286	0.00784986	0.0477525	0.919581	-0.522845
K	FLW	rs16112	10	111179	0.000998475	0.309441	286	0.00143725	0.0401861	0.924535	-0.516312
K	FLW	rs37722	14	39905	0.000720873	0.176573	286	0.00143725	0.0423919	0.924535	0.655314
K	FLW	rs37726	14	39905	0.000755089	0.183566	286	0.00143725	0.0420771	0.924535	0.64704
K	FLW	rs64054	19	58263	0.000943815	0.232517	286	0.00143725	0.0405664	0.924535	0.5894
K+PCA	PL	rs35954	2	66042	0.000237712	0.15035	286	0.0113388	0.0599365	0.999797	4.02012
K	PL	rs64085	4	20494	0.000917378	0.131119	286	0.000615446	0.039969	0.968952	3.20954
K	PL	rs40742	14	111623	0.000816203	0.386364	286	0.000615446	0.0407606	0.968952	2.36775
K	PL	rs40743	14	111623	0.000816203	0.386364	286	0.000615446	0.0407606	0.968952	2.36775
K	PL	rs19117	16	99391	0.000892927	0.0576923	286	0.000615446	0.0401519	0.968952	-4.64122
K	PL	rs19118	16	99391	0.000892927	0.0576923	286	0.000615446	0.0401519	0.968952	-4.64122
K	PL	rs19119	16	99391	0.000892927	0.0576923	286	0.000615446	0.0401519	0.968952	-4.64122
K+PCA	PL	rs31423	19	32091	0.000518552	0.236014	286	0.0113388	0.0545737	0.999797	2.81322
K+PCA	PL	rs31424	19	32091	0.000518552	0.236014	286	0.0113388	0.0545737	0.999797	2.81322
K+Q	PL	rs31423	19	32091	0.000806015	0.236014	286	0.00893146	0.0481855	0.998887	2.58693
K+Q	PL	rs31424	19	32091	0.000806015	0.236014	286	0.00893146	0.0481855	0.998887	2.58693
K	PL	rs31423	19	32091	0.000994978	0.236014	286	0.000615446	0.0394199	0.968952	2.59276
K	PL	rs31424	19	32091	0.000994978	0.236014	286	0.000615446	0.0394199	0.968952	2.59276
K	PL	rs52824	20	52330	0.000897285	0.216783	286	0.000615446	0.0401189	0.968952	-2.69064
K	SHD	rs20969	8	58028	0.000376392	0.0629371	286	0.00103757	0.0464461	0.984631	0.242383
K+PCA	SHD	rs20969	8	58028	0.000617022	0.0629371	286	0.012915	0.0548963	0.930367	0.256338
K+Q	SHD	rs20969	8	58028	0.000848241	0.0629371	286	0.0112623	0.0508633	0.999898	0.228091
K	SHD	rs8401	10	90650	0.000421133	0.337413	286	0.00103757	0.0456759	0.984631	-0.127088
K+PCA	SHD	rs11489	10	136190	8.78894e-05	0.0524476	286	0.012915	0.0683529	0.397568	-0.307735
K+Q	SHD	rs11489	10	136190	0.000105362	0.0524476	286	0.0112623	0.0651312	0.586429	-0.296067
K	SHD	rs11489	10	136190	0.000606564	0.0524476	286	0.00103757	0.043183	0.984631	-0.256072
K+PCA	SHD	rs60913	10	143012	0.000203549	0.0769231	286	0.012915	0.0625077	0.460378	-0.247824
K+PCA	SHD	rs60914	10	143012	0.000203549	0.0769231	286	0.012915	0.0625077	0.460378	-0.247824
K+Q	SHD	rs60913	10	143012	0.000259281	0.0769231	286	0.0112623	0.0589171	0.586429	-0.233492
K+Q	SHD	rs60914	10	143012	0.000259281	0.0769231	286	0.0112623	0.0589171	0.586429	-0.233492
K	SHD	rs49193	16	25146	6.98764e-05	0.0786713	286	0.00103757	0.0581435	0.632172	0.249423
K+PCA	SHD	rs49193	16	25146	8.44154e-05	0.0786713	286	0.012915	0.0686353	0.397568	0.263197
K+Q	SHD	rs49193	16	25146	0.000204974	0.0786713	286	0.0112623	0.0605314	0.586429	0.238359
K+Q	SHD	rs46554	18	4547	0.000341993	0.173077	286	0.0112623	0.0570224	0.618801	-0.171666
K+PCA	SHD	rs46554	18	4547	0.000443678	0.173077	286	0.012915	0.0571463	0.802792	-0.172295
K+PCA	AWL	rs59275	4	59228	1.92899e-05	0.367133	286	0.000346016	0.0673402	0.0872577	-0.871109
K+PCA	AWL	rs59276	4	59228	1.92899e-05	0.367133	286	0.000346016	0.0673402	0.0872577	-0.871109
K+PCA	AWL	rs21326	4	59228	3.67387e-05	0.356643	286	0.000346016	0.0627065	0.110792	-0.853996
K+Q	AWL	rs59275	4	59228	5.78718e-05	0.367133	286	-1.49938e-05	0.0589004	0.261783	-0.765985
K+Q	AWL	rs59276	4	59228	5.78718e-05	0.367133	286	-1.49938e-05	0.0589004	0.261783	-0.765985
K+Q	AWL	rs21326	4	59228	0.000117816	0.356643	286	-1.49938e-05	0.0538749	0.355295	-0.736106
K	AWL	rs59275	4	59228	0.000292469	0.367133	286	-2.11061e-05	0.0471722	0.777307	-0.610402
K	AWL	rs59276	4	59228	0.000292469	0.367133	286	-2.11061e-05	0.0471722	0.777307	-0.610402
K	AWL	rs21326	4	59228	0.000485815	0.356643	286	-2.11061e-05	0.0436856	0.777307	-0.593871
K+PCA	AWL	rs42736	5	96718	0.000718335	0.106643	286	0.000346016	0.0418156	0.555482	-0.917715
K+Q	AWL	rs42736	5	96718	0.000764666	0.106643	286	-1.49938e-05	0.0408889	0.691793	-0.906952
K+PCA	AWL	rs20922	5	96718	0.000955672	0.108392	286	0.000346016	0.0398582	0.555482	-0.869347
K+Q	AWL	rs20922	5	96718	0.000973362	0.108392	286	-1.49938e-05	0.0392411	0.696664	-0.863483
K+PCA	AWL	rs1567	6	49787	0.000800704	0.101399	286	0.000346016	0.0410701	0.555482	-0.973311
K+PCA	AWL	rs61125	6	79343	0.000284531	0.361888	286	0.000346016	0.0482286	0.51483	-0.674349
K+Q	AWL	rs61125	6	79343	0.000415313	0.361888	286	-1.49938e-05	0.0450868	0.691793	-0.642475
K+PCA	AWL	rs22196	6	79343	0.000691471	0.333916	286	0.000346016	0.0420776	0.555482	-0.631026
K+Q	AWL	rs22196	6	79343	0.000910706	0.333916	286	-1.49938e-05	0.0396948	0.696664	-0.607349
K+PCA	AWL	rs27032	6	79343	0.000972851	0.381119	286	0.000346016	0.0397364	0.555482	-0.61502
K+PCA	AWL	rs8958	14	35359	0.000203989	0.141608	286	0.000346016	0.0505551	0.461372	-0.988718
K+Q	AWL	rs8958	14	35359	0.000443502	0.141608	286	-1.49938e-05	0.0446332	0.691793	-0.853742
K	AWL	rs8958	14	35359	0.000594309	0.141608	286	-2.11061e-05	0.0423082	0.777307	-0.807071
K+PCA	AWL	rs42265	14	137945	0.000635709	0.232517	286	0.000346016	0.0426563	0.555482	-0.6988
K	AWL	rs26685	19	103744	0.000534581	0.048951	286	-2.11061e-05	0.0430314	0.777307	-1.27618
K+Q	AWL	rs26685	19	103744	0.000556197	0.048951	286	-1.49938e-05	0.0430729	0.691793	-1.27788
K+PCA	AWL	rs26685	19	103744	0.000585127	0.048951	286	0.000346016	0.0432277	0.555482	-1.2781
K+PCA	AWL	rs17926	19	119701	0.000982393	0.0804196	286	0.000346016	0.0396697	0.555482	1.14076
K	AWL	rs61234	20	96933	0.00068735	0.0506993	286	-2.11061e-05	0.0413173	0.777307	-1.26541
K	AWL	rs61235	20	96933	0.00068735	0.0506993	286	-2.11061e-05	0.0413173	0.777307	-1.26541
K	AWL	rs61236	20	96933	0.00068735	0.0506993	286	-2.11061e-05	0.0413173	0.777307	-1.26541
K+Q	AWL	rs61234	20	96933	0.000718277	0.0506993	286	-1.49938e-05	0.0413174	0.691793	-1.26539
K+Q	AWL	rs61235	20	96933	0.000718277	0.0506993	286	-1.49938e-05	0.0413174	0.691793	-1.26539
K+Q	AWL	rs61236	20	96933	0.000718277	0.0506993	286	-1.49938e-05	0.0413174	0.691793	-1.26539
K+PCA	AWL	rs61234	20	96933	0.000761982	0.0506993	286	0.000346016	0.0414103	0.555482	-1.26404
K+PCA	AWL	rs61235	20	96933	0.000761982	0.0506993	286	0.000346016	0.0414103	0.555482	-1.26404
K+PCA	AWL	rs61236	20	96933	0.000761982	0.0506993	286	0.000346016	0.0414103	0.555482	-1.26404

## Sheet: Table S13
Table S13. GWAS results for 16 agronomic traits in the association panel including 286 Iran bread wheat accessions grown under well-watered (WW) conditions in semi-arid environments, Iran.
Model	Trait	SNP	Chromosome	Position	P.value	maf	nobs	Rsquare.of.Model.without.SNP	Rsquare.of.Model.with.SNP	FDR_Adjusted_P-values	effect
K	DTH	rs52722	2	110403	0.000969973	0.132867	286	0.00725247	0.0459701	0.965342	2.0238
K	DTH	rs22954	3	52314	0.0008101	0.0821678	286	0.00725247	0.0471816	0.965342	2.53921
K+Q	DTH	rs22954	3	52314	0.000923688	0.0821678	286	0.00703972	0.0463097	0.972009	2.55277
K+PCA	DTH	rs1184	5	55205	0.000616254	0.244755	286	0.0120406	0.0540676	0.954541	-1.90992
K+Q	DTH	rs48214	8	68263	0.000445753	0.213287	286	0.00703972	0.0512665	0.972009	2.27561
K+PCA	DTH	rs48214	8	68263	0.00066473	0.213287	286	0.0120406	0.0535522	0.954541	2.45462
K	DTH	rs48214	8	68263	0.000792213	0.213287	286	0.00725247	0.0473321	0.965342	2.02425
K	DTH	rs5725	13	38892	0.000931256	0.160839	286	0.00725247	0.0462438	0.965342	-2.0088
K+Q	DTH	rs5725	13	38892	0.000980547	0.160839	286	0.00703972	0.0459061	0.972009	-2.08561
K	DTM	rs28367	4	18219	0.000199845	0.0751748	286	0.00504202	0.0546169	0.827139	1.13059
K+Q	DTM	rs28367	4	18219	0.000226525	0.0751748	286	0.00572871	0.0546342	0.748837	1.13196
K+PCA	DTM	rs28367	4	18219	0.000282676	0.0751748	286	0.00766866	0.0552457	0.9618	1.13163
K	DTM	rs59454	4	18219	0.000286179	0.0594406	286	0.00504202	0.0521456	0.827139	1.2156
K+Q	DTM	rs59454	4	18219	0.000331087	0.0594406	286	0.00572871	0.0520165	0.748837	1.2114
K+PCA	DTM	rs59454	4	18219	0.000449049	0.0594406	286	0.00766866	0.0520523	0.9618	1.19887
K+Q	DTM	rs38063	5	62594	0.000329539	0.0734266	286	0.00572871	0.0520487	0.748837	1.16182
K	DTM	rs38063	5	62594	0.000365708	0.0734266	286	0.00504202	0.0504654	0.827139	1.13154
K+PCA	DTM	rs38063	5	62594	0.000527893	0.0734266	286	0.00766866	0.0509416	0.9618	1.15128
K	DTM	rs5016	7	68452	0.000991613	0.0856643	286	0.00504202	0.0436974	0.95996	0.969465
K	DTM	rs61739	11	44689	0.000178516	0.0961538	286	0.00504202	0.0553962	0.827139	1.03919
K+Q	DTM	rs61739	11	44689	0.000237365	0.0961538	286	0.00572871	0.054311	0.748837	1.04507
K+PCA	DTM	rs61739	11	44689	0.000263324	0.0961538	286	0.00766866	0.055737	0.9618	1.06247
K+PCA	DHTM	rs28975	1	27435	0.000410165	0.0454545	286	0.0256674	0.0698578	0.742153	-2.03745
K+PCA	DHTM	rs28976	1	27435	0.000410165	0.0454545	286	0.0256674	0.0698578	0.742153	-2.03745
K+Q	DHTM	rs28975	1	27435	0.000554104	0.0454545	286	-5.56094e-05	0.0430574	0.444937	-2.03282
K+Q	DHTM	rs28976	1	27435	0.000554104	0.0454545	286	-5.56094e-05	0.0430574	0.444937	-2.03282
K	DHTM	rs28975	1	27435	0.000583666	0.0454545	286	0.000178579	0.0426227	0.480039	-1.9796
K	DHTM	rs28976	1	27435	0.000583666	0.0454545	286	0.000178579	0.0426227	0.480039	-1.9796
K+Q	DHTM	rs12246	1	44512	0.000519073	0.0996503	286	-5.56094e-05	0.0435069	0.444937	-1.46598
K	DHTM	rs12246	1	44512	0.000789254	0.0996503	286	0.000178579	0.0405692	0.558287	-1.34241
K+PCA	DHTM	rs12246	1	44512	0.000860516	0.0996503	286	0.0256674	0.0648785	0.761696	-1.40769
K	DHTM	rs48555	4	59228	0.000362711	0.0961538	286	0.000178579	0.0458806	0.370939	1.42781
K+Q	DHTM	rs48555	4	59228	0.000590167	0.0961538	286	-5.56094e-05	0.0426239	0.444937	1.44006
K+PCA	DHTM	rs25408	4	74319	0.000348676	0.0751748	286	0.0256674	0.0709571	0.742153	-1.63864
K+PCA	DHTM	rs48346	5	59184	0.000126791	0.496503	286	0.0256674	0.0778634	0.573541	-1.63976
K+PCA	DHTM	rs41211	5	72825	4.52613e-05	0.213287	286	0.0256674	0.0849931	0.409479	-1.48754
K+Q	DHTM	rs41211	5	72825	0.000537375	0.213287	286	-5.56094e-05	0.0432684	0.444937	-1.1684
K+PCA	DHTM	rs22713	5	72825	0.000974668	0.199301	286	0.0256674	0.0640475	0.761696	-1.23628
K	DHTM	rs19295	13	38892	9.21185e-05	0.153846	286	0.000178579	0.0553941	0.370939	1.33469
K	DHTM	rs58818	13	38892	0.000163972	0.222028	286	0.000178579	0.0513694	0.370939	1.08226
K+Q	DHTM	rs19295	13	38892	0.000197893	0.153846	286	-5.56094e-05	0.050197	0.444937	1.38558
K	DHTM	rs8042	13	38892	0.00021513	0.236014	286	0.000178579	0.049485	0.370939	1.03995
K	DHTM	rs8043	13	38892	0.00021513	0.236014	286	0.000178579	0.049485	0.370939	1.03995
K+Q	DHTM	rs58818	13	38892	0.000273299	0.222028	286	-5.56094e-05	0.0479466	0.444937	1.15211
K	DHTM	rs5725	13	38892	0.000280125	0.160839	286	0.000178579	0.0476599	0.370939	1.17311
K	DHTM	rs7717	13	38892	0.00032631	0.20979	286	0.000178579	0.0466081	0.370939	1.07491
K+Q	DHTM	rs8042	13	38892	0.000368644	0.236014	286	-5.56094e-05	0.04587	0.444937	1.10829
K+Q	DHTM	rs8043	13	38892	0.000368644	0.236014	286	-5.56094e-05	0.04587	0.444937	1.10829
K+Q	DHTM	rs7717	13	38892	0.000526126	0.20979	286	-5.56094e-05	0.043414	0.444937	1.14744
K+Q	DHTM	rs5725	13	38892	0.000577149	0.160839	286	-5.56094e-05	0.0427772	0.444937	1.2173
K	DHTM	rs51861	13	47990	0.000369012	0.0856643	286	0.000178579	0.0457622	0.370939	1.5738
K+Q	DHTM	rs51861	13	47990	0.000921628	0.0856643	286	-5.56094e-05	0.0395721	0.555865	1.58686
K+Q	DHTM	rs12016	17	46694	0.000698081	0.173077	286	-5.56094e-05	0.0414715	0.45111	-1.14485
K	DHTM	rs30691	19	14462	0.000354502	0.0629371	286	0.000178579	0.046038	0.370939	1.72376
K+Q	DHTM	rs30691	19	14462	0.000421031	0.0629371	286	-5.56094e-05	0.0449509	0.444937	1.71934
K+PCA	DHTM	rs30691	19	14462	0.000718274	0.0629371	286	0.0256674	0.0660871	0.761696	1.65201
K+Q	DHTM	rs2336	19	71904	0.000659957	0.0734266	286	-5.56094e-05	0.0418565	0.45111	-1.57737
K	DHTM	rs2336	19	71904	0.000802226	0.0734266	286	0.000178579	0.0404585	0.558287	-1.48008
K	PH	rs54717	2	58080	0.000445874	0.202797	286	0.00441551	0.0485132	0.947609	3.29718
K+Q	PH	rs54717	2	58080	0.000554665	0.202797	286	0.00451406	0.0474303	0.957802	3.31498
K+PCA	PH	rs54717	2	58080	0.000849824	0.202797	286	0.0145086	0.0542533	0.956812	3.19953
K+PCA	PH	rs1184	5	55205	5.53043e-05	0.244755	286	0.0145086	0.0731034	0.500338	-4.16012
K+Q	PH	rs1184	5	55205	0.000924979	0.244755	286	0.00451406	0.0439427	0.957802	-3.2082
K	PH	rs63082	8	46662	0.000362407	0.0839161	286	0.00441551	0.0499296	0.947609	5.20806
K+Q	PH	rs63082	8	46662	0.000404494	0.0839161	286	0.00451406	0.0495981	0.957802	5.3275
K+PCA	PH	rs63082	8	46662	0.00090681	0.0839161	286	0.0145086	0.053815	0.956812	5.11817
K+PCA	GY	rs59575	1	108554	0.000332502	0.354895	286	0.00894728	0.0553418	0.976174	-0.0194756
K	GY	rs45884	4	92517	0.000248895	0.0874126	286	0.000204565	0.048501	0.949427	0.0263204
K+Q	GY	rs45884	4	92517	0.000478115	0.0874126	286	-0.000771972	0.0431743	0.951887	0.0263675
K+PCA	GY	rs65502	14	93434	4.37072e-05	0.115385	286	0.00894728	0.0695387	0.395419	-0.0298911
K+Q	GY	rs65502	14	93434	0.000188763	0.115385	286	-0.000771972	0.0496014	0.951887	-0.0259065
K	GY	rs65502	14	93434	0.000512153	0.115385	286	0.000204565	0.0435403	0.949427	-0.0218992
K	GY	rs43664	20	29586	0.000782858	0.48951	286	0.000204565	0.0406494	0.949427	0.0133873
K+PCA	GY	rs4371	20	52330	0.000651269	0.0944056	286	0.00894728	0.0507284	0.976174	-0.0263304
K+Q	GY	rs50102	20	52330	0.000820776	0.0576923	286	-0.000771972	0.0394797	0.951887	-0.029116
K	GY	rs50102	20	52330	0.000826268	0.0576923	286	0.000204565	0.0402831	0.949427	-0.0283198
K+PCA	GY	rs50102	20	52330	0.000910266	0.0576923	286	0.00894728	0.0484497	0.976174	-0.0288943
K	TKW	rs4546	1	44512	0.000736561	0.227273	286	0.00251325	0.0432777	0.954177	0.38832
K+Q	TKW	rs4546	1	44512	0.000969833	0.227273	286	0.00231441	0.0414039	0.954024	0.395167
K+PCA	TKW	rs57213	1	45650	0.000601929	0.286713	286	0.0214249	0.0632113	0.945046	-0.667126
K	TKW	rs64085	4	20494	0.000491316	0.131119	286	0.00251325	0.0460323	0.954177	0.485462
K+Q	TKW	rs64085	4	20494	0.000503475	0.131119	286	0.00231441	0.0458746	0.954024	0.492436
K	TKW	rs54576	4	59228	0.000108159	0.223776	286	0.00251325	0.0564789	0.489916	0.437185
K+Q	TKW	rs54576	4	59228	0.000136739	0.223776	286	0.00231441	0.0548997	0.61854	0.437493
K+PCA	TKW	rs54576	4	59228	0.000319484	0.223776	286	0.0214249	0.0675074	0.945046	0.411113
K+Q	TKW	rs53376	4	59228	0.000755784	0.423077	286	0.00231441	0.0430986	0.954024	-0.57705
K+Q	TKW	rs53377	4	59228	0.000755784	0.423077	286	0.00231441	0.0430986	0.954024	-0.57705
K	TKW	rs45884	4	92517	0.000689142	0.0874126	286	0.00251325	0.0437292	0.954177	0.601805
K+Q	TKW	rs45884	4	92517	0.000830106	0.0874126	286	0.00231441	0.0424603	0.954024	0.607781
K+Q	TKW	rs39019	7	57649	0.000894323	0.382867	286	0.00231441	0.0419539	0.954024	-0.440923
K+PCA	TKW	rs3930	7	58217	0.000843601	0.048951	286	0.0214249	0.06094	0.945046	-0.745268
K+PCA	TKW	rs12689	14	38769	0.000924696	0.262238	286	0.0214249	0.0603246	0.945046	0.426927
K	TKW	rs17145	16	25146	0.000108305	0.0979021	286	0.00251325	0.0564695	0.489916	-0.657935
K+Q	TKW	rs17145	16	25146	0.000117691	0.0979021	286	0.00231441	0.0559491	0.61854	-0.675893
K+PCA	TKW	rs17145	16	25146	0.000122313	0.0979021	286	0.0214249	0.0740966	0.945046	-0.662164
K	SEL	rs54230	4	48975	0.000313009	0.0856643	286	1.09526e-05	0.0467349	0.709295	0.272812
K+Q	SEL	rs54230	4	48975	0.000511816	0.0856643	286	-0.00114107	0.0425512	0.897038	0.26942
K	SEL	rs48555	4	59228	0.000883907	0.0961538	286	1.09526e-05	0.0396401	0.709295	0.232135
K	SEL	rs43691	11	97880	0.000806001	0.0559441	286	1.09526e-05	0.0402658	0.709295	0.323359
K	SEL	rs43692	11	97880	0.000806001	0.0559441	286	1.09526e-05	0.0402658	0.709295	0.323359
K	SEL	rs43693	11	97880	0.000806001	0.0559441	286	1.09526e-05	0.0402658	0.709295	0.323359
K+Q	SEL	rs43691	11	97880	0.000892377	0.0559441	286	-0.00114107	0.0387366	0.897038	0.337321
K+Q	SEL	rs43692	11	97880	0.000892377	0.0559441	286	-0.00114107	0.0387366	0.897038	0.337321
K+Q	SEL	rs43693	11	97880	0.000892377	0.0559441	286	-0.00114107	0.0387366	0.897038	0.337321
K+PCA	SEL	rs43691	11	97880	0.000976716	0.0559441	286	0.0329613	0.0710403	0.939985	0.33377
K+PCA	SEL	rs43692	11	97880	0.000976716	0.0559441	286	0.0329613	0.0710403	0.939985	0.33377
K+PCA	SEL	rs43693	11	97880	0.000976716	0.0559441	286	0.0329613	0.0710403	0.939985	0.33377
K	SEL	rs10978	13	47990	0.000864424	0.103147	286	1.09526e-05	0.0397912	0.709295	0.23011
K	SEL	rs42265	14	137945	0.000450114	0.232517	286	1.09526e-05	0.0442389	0.709295	-0.171312
K+Q	SEL	rs42265	14	137945	0.000688092	0.232517	286	-0.00114107	0.040516	0.897038	-0.172686
K+Q	SEL	rs998	16	53619	4.07909e-06	0.41958	286	-0.00114107	0.076958	0.0369035	0.23825
K+PCA	SEL	rs998	16	53619	7.9196e-06	0.41958	286	0.0329613	0.104018	0.0716486	0.222855
K	SEL	rs998	16	53619	3.0646e-05	0.41958	286	1.09526e-05	0.063001	0.277254	0.177666
K+Q	SEL	rs51975	16	53619	0.000408411	0.414336	286	-0.00114107	0.0441097	0.897038	0.178952
K+PCA	SEL	rs51975	16	53619	0.000698027	0.414336	286	0.0329613	0.0732686	0.939985	0.165666
K+PCA	SEL	rs18104	17	58062	0.000648139	0.281469	286	0.0329613	0.0737621	0.939985	-0.300588
K+PCA	SEL	rs27973	19	49168	0.000505855	0.222028	286	0.0329613	0.0754163	0.939985	0.215015
K	SEL	rs26674	19	108293	0.000481297	0.0699301	286	1.09526e-05	0.0437802	0.709295	0.306284
K+Q	SEL	rs26674	19	108293	0.000776628	0.0699301	286	-0.00114107	0.0396866	0.897038	0.299979
K	SEL	rs27114	20	111730	0.000583524	0.132867	286	1.09526e-05	0.0424639	0.709295	0.214188
K+Q	SEL	rs27114	20	111730	0.000695531	0.132867	286	-0.00114107	0.0404423	0.897038	0.215306
K	SEW	rs22207	3	101203	0.000901671	0.11014	286	-7.08463e-06	0.039488	0.999026	0.085996
K+PCA	SEW	rs18538	4	59228	0.000957623	0.227273	286	0.00833571	0.0475183	0.708802	0.0730134
K+Q	SEW	rs18538	4	59228	0.000995641	0.227273	286	-0.00170001	0.0374688	0.72118	0.0641193
K+PCA	SEW	rs2275	7	57080	0.000222949	0.368881	286	0.00833571	0.057526	0.403404	-0.0648449
K+PCA	SEW	rs2276	7	57080	0.000222949	0.368881	286	0.00833571	0.057526	0.403404	-0.0648449
K+Q	SEW	rs2275	7	57080	0.000549672	0.368881	286	-0.00170001	0.0415428	0.72118	-0.0603387
K+Q	SEW	rs2276	7	57080	0.000549672	0.368881	286	-0.00170001	0.0415428	0.72118	-0.0603387
K	SEW	rs2275	7	57080	0.000884208	0.368881	286	-7.08463e-06	0.0396205	0.999026	-0.0540998
K	SEW	rs2276	7	57080	0.000884208	0.368881	286	-7.08463e-06	0.0396205	0.999026	-0.0540998
K+PCA	SEW	rs35865	8	52346	0.000201773	0.237762	286	0.00833571	0.0582194	0.403404	-0.0745752
K+PCA	SEW	rs35866	8	52346	0.000201773	0.237762	286	0.00833571	0.0582194	0.403404	-0.0745752
K+PCA	SEW	rs35867	8	52346	0.000201773	0.237762	286	0.00833571	0.0582194	0.403404	-0.0745752
K+Q	SEW	rs35865	8	52346	0.000978745	0.237762	286	-0.00170001	0.0375855	0.72118	-0.0647333
K+Q	SEW	rs35866	8	52346	0.000978745	0.237762	286	-0.00170001	0.0375855	0.72118	-0.0647333
K+Q	SEW	rs35867	8	52346	0.000978745	0.237762	286	-0.00170001	0.0375855	0.72118	-0.0647333
K	SEW	rs55852	8	77361	0.000162298	0.454545	286	-7.08463e-06	0.0512647	0.999026	0.0605383
K+Q	SEW	rs55852	8	77361	0.000291162	0.454545	286	-0.00170001	0.0459442	0.72118	0.0598202
K+PCA	SEW	rs55852	8	77361	0.000799891	0.454545	286	0.00833571	0.0487413	0.708802	0.057195
K+Q	SEW	rs13820	11	75395	0.000542114	0.138112	286	-0.00170001	0.0416382	0.72118	0.0875289
K+PCA	SEW	rs44190	16	19440	0.00040702	0.215035	286	0.00833571	0.0533652	0.613718	-0.0677345
K	SEW	rs44190	16	19440	0.000512979	0.215035	286	-7.08463e-06	0.0433268	0.999026	-0.0657341
K+Q	SEW	rs44190	16	19440	0.000517832	0.215035	286	-0.00170001	0.0419543	0.72118	-0.0666093
K+PCA	SEW	rs19403	16	25146	0.000484266	0.0821678	286	0.00833571	0.0521711	0.62588	-0.101432
K+Q	SEW	rs19403	16	25146	0.000695357	0.0821678	286	-0.00170001	0.0399256	0.72118	-0.0985487
K	SEW	rs19403	16	25146	0.000732416	0.0821678	286	-7.08463e-06	0.0408988	0.999026	-0.0966421
K+Q	SEW	rs62674	17	79672	0.000631406	0.251748	286	-0.00170001	0.0405885	0.72118	-0.0700271
K+PCA	SEW	rs62674	17	79672	0.000708396	0.251748	286	0.00833571	0.0495688	0.708802	-0.0683253
K+Q	SEW	rs13279	18	102601	0.000525762	0.243007	286	-0.00170001	0.0418494	0.72118	-0.0738486
K+PCA	SEW	rs13279	18	102601	0.000596376	0.243007	286	0.00833571	0.0507444	0.674427	-0.072287
K+PCA	SN	rs59575	1	108554	0.000700587	0.354895	286	0.0113103	0.0524951	0.997256	-3.06013
K+PCA	SN	rs51365	6	13642	0.000673055	0.195804	286	0.0113103	0.0527678	0.997256	3.20372
K+Q	SN	rs7852	8	52346	0.000939833	0.347902	286	-0.000832928	0.0380653	0.976776	-2.70774
K	SN	rs58293	11	50376	0.000666464	0.0716783	286	-5.92693e-06	0.0415419	0.998249	-4.25055
K+Q	SN	rs58293	11	50376	0.000757075	0.0716783	286	-0.000832928	0.0395201	0.976776	-4.22727
K+Q	SN	rs65502	14	93434	8.57428e-05	0.115385	286	-0.000832928	0.0544495	0.619031	-4.39005
K+PCA	SN	rs65502	14	93434	0.000180108	0.115385	286	0.0113103	0.0618324	0.997256	-4.52358
K	SN	rs65502	14	93434	0.000390265	0.115385	286	-5.92693e-06	0.0452014	0.998249	-3.60356
K	SN	rs50893	14	155004	0.000739176	0.111888	286	-5.92693e-06	0.0408374	0.998249	3.53999
K+Q	SN	rs50102	20	52330	0.000136848	0.0576923	286	-0.000832928	0.0512059	0.619031	-5.51478
K	SN	rs50102	20	52330	0.000231343	0.0576923	286	-5.92693e-06	0.0488065	0.998249	-5.20972
K+PCA	SN	rs50102	20	52330	0.000287728	0.0576923	286	0.0113103	0.0585906	0.997256	-5.28872
K+Q	SPL	rs60471	4	92517	0.000707015	0.0524476	286	9.10736e-05	0.0411836	0.999837	-0.767409
K	SPL	rs60471	4	92517	0.000712013	0.0524476	286	-1.76513e-05	0.0410807	0.999571	-0.767464
K+PCA	SPL	rs60932	7	53669	9.60064e-06	0.0979021	286	0.00320666	0.0750515	0.086857	0.922679
K+PCA	SPL	rs47803	7	53669	0.000247416	0.101399	286	0.00320666	0.0519252	0.469989	0.733562
K+PCA	SPL	rs50139	7	53669	0.00028771	0.0979021	286	0.00320666	0.0508749	0.469989	0.767002
K	SPL	rs60932	7	53669	0.000321026	0.0979021	286	-1.76513e-05	0.0465334	0.999571	0.603893
K+Q	SPL	rs60932	7	53669	0.000321202	0.0979021	286	9.10736e-05	0.0465783	0.999837	0.603569
K+PCA	SPL	rs25087	7	53669	0.000417785	0.101399	286	0.00320666	0.0482885	0.469989	0.730895
K+PCA	SPL	rs25088	7	53669	0.000417785	0.101399	286	0.00320666	0.0482885	0.469989	0.730895
K+PCA	SPL	rs14841	7	53669	0.000438063	0.103147	286	0.00320666	0.047961	0.469989	0.715995
K+PCA	SPL	rs8982	7	53669	0.000519497	0.0996503	286	0.00320666	0.0467846	0.469989	0.716314
K+PCA	SPL	rs8983	7	53669	0.000519497	0.0996503	286	0.00320666	0.0467846	0.469989	0.716314
K+PCA	SPL	rs10250	7	53669	0.000690161	0.0629371	286	0.00320666	0.0448319	0.567626	0.723409
K+PCA	SPL	rs8042	13	38892	0.000423795	0.236014	286	0.00320666	0.0481898	0.469989	-0.491676
K+PCA	SPL	rs8043	13	38892	0.000423795	0.236014	286	0.00320666	0.0481898	0.469989	-0.491676
K+Q	SPL	rs8042	13	38892	0.000852962	0.236014	286	9.10736e-05	0.0399106	0.999837	-0.418405
K+Q	SPL	rs8043	13	38892	0.000852962	0.236014	286	9.10736e-05	0.0399106	0.999837	-0.418405
K+Q	SPW	rs15276	1	44512	0.000280686	0.265734	286	0.00605593	0.0532335	0.952163	0.18892
K	SPW	rs15276	1	44512	0.000528853	0.265734	286	0.00394343	0.0468986	0.999799	0.17832
K+Q	SPW	rs2368	2	32984	0.000347703	0.204545	286	0.00605593	0.0517673	0.952163	-0.216928
K+PCA	SPW	rs2368	2	32984	0.000402752	0.204545	286	0.0372456	0.0810328	0.99984	-0.215393
K	SPW	rs2368	2	32984	0.000849917	0.204545	286	0.00394343	0.0436815	0.999799	-0.197863
K	SPW	rs6166	4	74319	0.000812764	0.372378	286	0.00394343	0.0439835	0.999799	0.164707
K+Q	SPW	rs9802	6	0	0.000639259	0.379371	286	0.00605593	0.0476235	0.952163	-0.202735
K	SPW	rs9802	6	0	0.000841333	0.379371	286	0.00394343	0.04375	0.999799	-0.1727
K+PCA	SPW	rs65502	14	93434	0.000757701	0.115385	286	0.0372456	0.0768314	0.99984	-0.267156
K+PCA	SPW	rs53982	15	132023	0.000512133	0.101399	286	0.0372456	0.0794305	0.99984	-0.258964
K+Q	SPW	rs59925	20	112867	0.000829612	0.487762	286	0.00605593	0.0458624	0.952163	-0.186726
K	SPW	rs59925	20	112867	0.000850675	0.487762	286	0.00394343	0.0436755	0.999799	-0.168404
K	SPW	rs16874	20	112867	0.000971755	0.426573	286	0.00394343	0.0427777	0.999799	0.157128
K+Q	FLL	rs12663	8	47798	0.000513166	0.48951	286	0.000498441	0.0438819	0.995931	0.823362
K+PCA	FLL	rs12663	8	47798	0.000547913	0.48951	286	-0.0022887	0.0411607	0.826161	0.863252
K+Q	FLL	rs58293	11	50376	0.000331925	0.0716783	286	0.000498441	0.0468753	0.995931	-1.40848
K	FLL	rs58293	11	50376	0.000389102	0.0716783	286	-1.45032e-05	0.0452137	0.999574	-1.38595
K+PCA	FLL	rs58293	11	50376	0.000428442	0.0716783	286	-0.0022887	0.0428666	0.826161	-1.40679
K+PCA	FLL	rs54513	11	70847	0.000452213	0.365385	286	-0.0022887	0.0424915	0.826161	-0.938775
K+Q	FLL	rs54513	11	70847	0.000690696	0.365385	286	0.000498441	0.0418526	0.995931	-0.887271
K+PCA	FLL	rs44097	11	71984	0.00046556	0.316434	286	-0.0022887	0.0422896	0.826161	-0.877227
K+Q	FLL	rs44097	11	71984	0.000564685	0.316434	286	0.000498441	0.0432274	0.995931	-0.842746
K+PCA	FLL	rs56438	15	170702	0.000451549	0.0821678	286	-0.0022887	0.0425017	0.826161	-1.36188
K	FLL	rs56438	15	170702	0.000773919	0.0821678	286	-1.45032e-05	0.0405171	0.999574	-1.22945
K+Q	FLL	rs56438	15	170702	0.000821115	0.0821678	286	0.000498441	0.0406758	0.995931	-1.2256
K+PCA	FLL	rs59732	17	60336	0.000161519	0.164336	286	-0.0022887	0.0496956	0.826161	-1.19696
K+Q	FLL	rs59732	17	60336	0.00065358	0.164336	286	0.000498441	0.0422291	0.995931	-0.993479
K	FLL	rs59732	17	60336	0.000734513	0.164336	286	-1.45032e-05	0.0408722	0.999574	-0.942147
K+PCA	FLL	rs57045	19	32091	0.000799645	0.253497	286	-0.0022887	0.0385519	0.883141	0.842517
K	FLL	rs57045	19	32091	0.000816851	0.253497	286	-1.45032e-05	0.0401506	0.999574	0.811363
K+Q	FLL	rs57045	19	32091	0.000839102	0.253497	286	0.000498441	0.0405286	0.995931	0.810103
K	FLW	rs38974	2	86521	0.000475327	0.129371	286	0.00248137	0.0462277	0.964242	-0.766953
K+Q	FLW	rs28224	4	48975	0.000824542	0.202797	286	0.0140725	0.0527637	0.974988	0.598262
K	FLW	rs28224	4	48975	0.000848119	0.202797	286	0.00248137	0.0422921	0.964242	0.611661
K+Q	FLW	rs6770	8	45525	0.000830198	0.0996503	286	0.0140725	0.0527189	0.974988	-0.858491
K+PCA	FLW	rs16112	10	111179	0.000299634	0.309441	286	0.0228154	0.0692692	0.999478	-0.560984
K+Q	FLW	rs16112	10	111179	0.000461705	0.309441	286	0.0140725	0.0565785	0.974988	-0.531396
K	FLW	rs16112	10	111179	0.000656217	0.309441	286	0.00248137	0.0440311	0.964242	-0.529292
K	FLW	rs37722	14	39905	0.000713613	0.176573	286	0.00248137	0.0434618	0.964242	0.650833
K	FLW	rs37726	14	39905	0.000738612	0.183566	286	0.00248137	0.0432283	0.964242	0.64399
K	FLW	rs64054	19	58263	0.000816106	0.232517	286	0.00248137	0.0425524	0.964242	0.594158
K+Q	FLW	rs64054	19	58263	0.00087711	0.232517	286	0.0140725	0.0523593	0.974988	0.553538
K+PCA	FLW	rs58349	20	91746	0.000853045	0.143357	286	0.0228154	0.0621998	0.999478	0.80585
K+PCA	PL	rs17051	1	45650	0.00095213	0.125874	286	0.00651921	0.0458126	0.987262	3.76297
K	PL	rs62852	2	25595	0.000709242	0.11014	286	0.00122324	0.0422971	0.868207	-3.54822
K+Q	PL	rs62852	2	25595	0.000849567	0.11014	286	0.00700724	0.0459956	0.944149	-3.46807
K	PL	rs62853	2	25595	0.00095162	0.113636	286	0.00122324	0.0403051	0.868207	-3.40822
K+Q	PL	rs40742	14	111623	0.000818956	0.386364	286	0.00700724	0.0462388	0.944149	2.85302
K+Q	PL	rs40743	14	111623	0.000818956	0.386364	286	0.00700724	0.0462388	0.944149	2.85302
K	PL	rs40742	14	111623	0.000858451	0.386364	286	0.00122324	0.0410022	0.868207	2.46146
K	PL	rs40743	14	111623	0.000858451	0.386364	286	0.00122324	0.0410022	0.868207	2.46146
K	PL	rs19117	16	99391	0.000736225	0.0576923	286	0.00122324	0.0420436	0.868207	-4.76323
K	PL	rs19118	16	99391	0.000736225	0.0576923	286	0.00122324	0.0420436	0.868207	-4.76323
K	PL	rs19119	16	99391	0.000736225	0.0576923	286	0.00122324	0.0420436	0.868207	-4.76323
K+Q	PL	rs19117	16	99391	0.000779532	0.0576923	286	0.00700724	0.0465661	0.944149	-4.66808
K+Q	PL	rs19118	16	99391	0.000779532	0.0576923	286	0.00700724	0.0465661	0.944149	-4.66808
K+Q	PL	rs19119	16	99391	0.000779532	0.0576923	286	0.00700724	0.0465661	0.944149	-4.66808
K+PCA	PL	rs31423	19	32091	0.000468001	0.236014	286	0.00651921	0.0506698	0.987262	2.92378
K+PCA	PL	rs31424	19	32091	0.000468001	0.236014	286	0.00651921	0.0506698	0.987262	2.92378
K+Q	PL	rs31423	19	32091	0.000981178	0.236014	286	0.00700724	0.0450423	0.944149	2.56935
K+Q	PL	rs31424	19	32091	0.000981178	0.236014	286	0.00700724	0.0450423	0.944149	2.56935
K	PL	rs52824	20	52330	0.000880742	0.216783	286	0.00122324	0.0408286	0.868207	-2.74929
K	SHD	rs39541	5	50089	0.000951769	0.0944056	286	0.00148737	0.0405579	0.986983	0.183292
K	SHD	rs8401	10	90650	0.000610941	0.337413	286	0.00148737	0.0435649	0.986983	-0.124184
K+PCA	SHD	rs11489	10	136190	0.000132848	0.0524476	286	0.0138707	0.066374	0.633376	-0.300573
K+Q	SHD	rs11489	10	136190	0.000190127	0.0524476	286	0.0138106	0.0634687	0.741321	-0.285299
K+PCA	SHD	rs60913	10	143012	0.000477491	0.0769231	286	0.0138707	0.0575575	0.863973	-0.23345
K+PCA	SHD	rs60914	10	143012	0.000477491	0.0769231	286	0.0138707	0.0575575	0.863973	-0.23345
K+Q	SHD	rs60913	10	143012	0.000759265	0.0769231	286	0.0138106	0.0540538	0.997721	-0.215352
K+Q	SHD	rs60914	10	143012	0.000759265	0.0769231	286	0.0138106	0.0540538	0.997721	-0.215352
K	SHD	rs49193	16	25146	7.47305e-05	0.0786713	286	0.00148737	0.0580962	0.676087	0.249725
K+PCA	SHD	rs49193	16	25146	0.000140019	0.0786713	286	0.0138707	0.0660086	0.633376	0.255525
K+Q	SHD	rs49193	16	25146	0.000234006	0.0786713	286	0.0138106	0.0620442	0.741321	0.236702
K+PCA	SHD	rs46554	18	4547	0.000238205	0.173077	286	0.0138707	0.0623296	0.718345	-0.181
K+Q	SHD	rs46554	18	4547	0.000245823	0.173077	286	0.0138106	0.0617069	0.741321	-0.176268
K+PCA	AWL	rs21326	4	59228	8.18862e-05	0.356643	286	0.00115567	0.0577553	0.228516	-0.791847
K+PCA	AWL	rs59275	4	59228	0.000101035	0.367133	286	0.00115567	0.0562677	0.228516	-0.768972
K+PCA	AWL	rs59276	4	59228	0.000101035	0.367133	286	0.00115567	0.0562677	0.228516	-0.768972
K+Q	AWL	rs21326	4	59228	0.000199363	0.356643	286	0.000624214	0.0507903	0.493961	-0.691233
K+Q	AWL	rs59275	4	59228	0.000218398	0.367133	286	0.000624214	0.0501541	0.493961	-0.683553
K+Q	AWL	rs59276	4	59228	0.000218398	0.367133	286	0.000624214	0.0501541	0.493961	-0.683553
K	AWL	rs21326	4	59228	0.000407814	0.356643	286	-1.79933e-05	0.0448879	0.766842	-0.585872
K	AWL	rs59275	4	59228	0.000467449	0.367133	286	-1.79933e-05	0.0439523	0.766842	-0.573441
K	AWL	rs59276	4	59228	0.000467449	0.367133	286	-1.79933e-05	0.0439523	0.766842	-0.573441
K+PCA	AWL	rs42736	5	96718	0.000445277	0.106643	286	0.00115567	0.045889	0.447603	-0.927666
K+Q	AWL	rs42736	5	96718	0.000487625	0.106643	286	0.000624214	0.0445869	0.599593	-0.915117
K+PCA	AWL	rs20922	5	96718	0.000527515	0.108392	286	0.00115567	0.0447175	0.457984	-0.88841
K+Q	AWL	rs20922	5	96718	0.000550344	0.108392	286	0.000624214	0.0437542	0.599593	-0.880893
K	AWL	rs20922	5	96718	0.000934641	0.108392	286	-1.79933e-05	0.0392343	0.766842	-0.822641
K	AWL	rs42736	5	96718	0.000941899	0.106643	286	-1.79933e-05	0.0391819	0.766842	-0.840322
K+PCA	AWL	rs1567	6	49787	0.00083479	0.101399	286	0.00115567	0.0415611	0.523083	-0.94358
K+PCA	AWL	rs61125	6	79343	0.000198769	0.361888	286	0.00115567	0.0515056	0.299711	-0.673021
K+PCA	AWL	rs22196	6	79343	0.000248466	0.333916	286	0.00115567	0.0499449	0.321124	-0.664063
K+Q	AWL	rs61125	6	79343	0.000332317	0.361888	286	0.000624214	0.0472363	0.571891	-0.635684
K+Q	AWL	rs22196	6	79343	0.00037928	0.333916	286	0.000624214	0.0463212	0.571891	-0.634113
K+PCA	AWL	rs27032	6	79343	0.000386262	0.381119	286	0.00115567	0.0468741	0.436814	-0.644871
K	AWL	rs61125	6	79343	0.000489503	0.361888	286	-1.79933e-05	0.0436368	0.766842	-0.567468
K	AWL	rs22196	6	79343	0.00051399	0.333916	286	-1.79933e-05	0.0433029	0.766842	-0.57426
K+PCA	AWL	rs61126	6	79343	0.000658096	0.316434	286	0.00115567	0.0431936	0.457984	-0.603233
K+Q	AWL	rs27032	6	79343	0.000672721	0.381119	286	0.000624214	0.042376	0.608611	-0.58965
K+Q	AWL	rs61126	6	79343	0.000854786	0.316434	286	0.000624214	0.040738	0.701747	-0.583974
K	AWL	rs27032	6	79343	0.000878383	0.381119	286	-1.79933e-05	0.0396548	0.766842	-0.533878
K	AWL	rs61126	6	79343	0.000891877	0.316434	286	-1.79933e-05	0.0395515	0.766842	-0.55455
K+PCA	AWL	rs60974	6	79343	0.000915449	0.201049	286	0.00115567	0.0409298	0.523083	-0.700355
K+PCA	AWL	rs8958	14	35359	6.39016e-05	0.141608	286	0.00115567	0.059516	0.228516	-1.03746
K	AWL	rs8958	14	35359	0.000126313	0.141608	286	-1.79933e-05	0.0530007	0.766842	-0.8791
K+Q	AWL	rs8958	14	35359	0.00012708	0.141608	286	0.000624214	0.0539439	0.493961	-0.908032
K+PCA	AWL	rs42265	14	137945	0.000195495	0.232517	286	0.00115567	0.051622	0.299711	-0.742786
K+Q	AWL	rs42265	14	137945	0.000596478	0.232517	286	0.000624214	0.0432011	0.599593	-0.650098
K+PCA	AWL	rs64650	14	137945	0.000644219	0.236014	286	0.00115567	0.0433402	0.457984	-0.671151
K+PCA	AWL	rs64652	14	137945	0.000644219	0.236014	286	0.00115567	0.0433402	0.457984	-0.671151
K	AWL	rs42265	14	137945	0.000817954	0.232517	286	-1.79933e-05	0.0401381	0.766842	-0.624512
K+PCA	AWL	rs17926	19	119701	0.000925094	0.0804196	286	0.00115567	0.0408582	0.523083	1.1156
K+Q	AWL	rs17926	19	119701	0.000980667	0.0804196	286	0.000624214	0.0398016	0.701747	1.05286
