# Supplementary material for: A classic approach for determining genomic prediction accuracy under terminal drought stress and well-watered conditions in wheat landraces and cultivars
Source: PLoS One. 2021 Mar 5;16(3):e0247824. doi: 10.1371/journal.pone.0247824 (PMC7935232; doi:10.1371/journal.pone.0247824)
Supplement: S9 File — (XLSX) [file pone.0247824.s009.xlsx]

## Sheet: Table S15
Table S15. Genomic prediction accuracy for 16 agronomic traits in the association panel including 286 Iran bread wheat accessions grown under terminal drought stress (TDS) and well-watered (WW) conditions in semi-arid environments, Iran.
Population	GS method	% of accessions in TS	Type of MS	TDS																	WW
				DTH	DTM	DHTM	PH	GY	TKW	SEL	SEW	SN	SPL	SPW	FLL	FLW	PL	SHD	AWL		DTH	DTM	DHTM	PH	GY	TKW	SEL	SEW	SN	SPL	SPW	FLL	FLW	PL	SHD	AWL
WAP	RR-BLUP	67	WPMS	0.0971243	0.144157	0.162676	0.0674127	0.028264	0.067736	0.00345	-0.0549813	-0.020412	-0.0637373	0.07168	-0.0697367	0.0492693	0.051221	0.056801	-0.125803		0.0974357	0.0918127	0.024128	0.0762187	0.0286507	0.0539167	0.0110787	-0.0150273	-0.0216743	-0.0685607	0.0830937	-0.041079	0.0820467	0.0596273	0.0569663	-0.0988017
			CMMS	0.085	0.142	0.16	0.058	0.052	0.094	0.028	-0.031	0.003	-0.065	0.078	-0.049	0.057	0.049	0.053	-0.135		0.081	0.098	0.027	0.076	0.049	0.075	0.032	-0.003	0.001	-0.079	0.096	-0.042	0.069	0.061	0.072	-0.098
			SMMS	0.194791	0.126983	0.323596	0.20266	0.339249	0.270838	0.246102	0.247126	0.30883	0.0539353	0.34462	0.289663	0.200251	0.21796	0.144157	0.211917		0.192788	0.064876	0.181696	0.190226	0.317913	0.265445	0.276385	0.287484	0.302668	0.0612217	0.308575	0.271994	0.202939	0.217582	0.152492	0.200575
		80	WPMS	0.109874	0.141339	0.171243	0.074728	0.0424334	0.080574	0.0207222	-0.0459168	-0.023117	-0.0767732	0.0799496	-0.0928588	0.0618626	0.0602944	0.0605378	-0.158213		0.110039	0.0988038	0.0377082	0.0888066	0.0224728	0.062161	0.0164194	-0.0192178	-0.0275164	-0.0867534	0.0882454	-0.0672352	0.0840954	0.069808	0.0645814	-0.111423
			CMMS	0.089	0.139	0.167	0.069	0.056	0.093	0.033	-0.036	-0.014	-0.078	0.099	-0.06	0.062	0.052	0.062	-0.155		0.096	0.102	0.021	0.083	0.046	0.078	0.039	-0.003	-0.004	-0.099	0.096	-0.055	0.073	0.069	0.068	-0.108
			SMMS	0.218614	0.124814	0.335358	0.212995	0.347161	0.295177	0.260578	0.249791	0.323629	0.0701888	0.352787	0.295195	0.21768	0.224015	0.162027	0.232795		0.215917	0.0687608	0.208312	0.207296	0.332687	0.283634	0.28288	0.300186	0.315684	0.0596906	0.324805	0.280448	0.225226	0.232967	0.167367	0.218546
		90	WPMS	0.117429	0.139255	0.174688	0.0751431	0.0406249	0.0772378	0.0279079	-0.0377792	-0.0270043	-0.0880343	0.0818159	-0.0877496	0.0633285	0.0616934	0.0609397	-0.199315		0.113763	0.0895849	0.0471273	0.0943166	0.0284782	0.0640117	0.0163204	-0.0204438	-0.0235435	-0.0980738	0.0850941	-0.0811244	0.082761	0.0744538	0.0659282	-0.139443
			CMMS	0.096	0.135	0.176	0.065	0.045	0.098	0.038	-0.029	-0.014	-0.101	0.096	-0.07	0.061	0.06	0.066	-0.193		0.099	0.097	0.027	0.084	0.053	0.1	0.036	-0.008	0.006	-0.104	0.1	-0.057	0.078	0.076	0.072	-0.124
			SMMS	0.23002	0.12714	0.344018	0.217811	0.360057	0.306712	0.269295	0.258817	0.327956	0.0770308	0.360888	0.296196	0.215675	0.221251	0.169274	0.220475		0.228575	0.0668975	0.220472	0.214317	0.339993	0.292147	0.297617	0.309263	0.325229	0.081158	0.326004	0.278377	0.224114	0.228439	0.171547	0.217746
	GBLUP	67	WPMS	0.10088	0.134821	0.165919	0.0687887	0.0369307	0.0700967	0.0107853	-0.0325597	-0.0114587	-0.066541	0.0776403	-0.06741	0.0598767	0.048284	0.0475533	-0.124832		0.0985547	0.09447	0.0328643	0.085496	0.0298257	0.060217	0.00454267	-0.0153663	-0.0202573	-0.0713237	0.0816403	-0.0672187	0.076182	0.0646737	0.0563727	-0.105513
			CMMS	0.087	0.137	0.156	0.06	0.051	0.091	0.023	-0.031	-0.005	-0.072	0.094	-0.049	0.055	0.045	0.056	-0.132		0.082	0.097	0.028	0.08	0.041	0.076	0.021	0	0.008	-0.081	0.098	-0.037	0.073	0.067	0.064	-0.094
			SMMS	0.202282	0.125113	0.322972	0.193172	0.338706	0.273665	0.246294	0.23887	0.304279	0.0617107	0.349217	0.278331	0.19169	0.207665	0.151302	0.223181		0.196494	0.0679413	0.187024	0.195543	0.313121	0.268652	0.270336	0.290325	0.303281	0.055268	0.314729	0.265453	0.210336	0.210085	0.14654	0.212478
		80	WPMS	0.106921	0.139374	0.180342	0.0704854	0.0355938	0.074791	0.0225062	-0.0349382	-0.0170964	-0.0745994	0.0833262	-0.08702	0.0638518	0.0548746	0.0617156	-0.155764		0.11464	0.0953552	0.0411222	0.0930972	0.0258914	0.0579314	0.018938	-0.0191956	-0.0229288	-0.090174	0.0872836	-0.0685368	0.0829954	0.0652908	0.0685384	-0.117472
			CMMS	0.093	0.142	0.173	0.067	0.048	0.094	0.032	-0.032	-0.01	-0.08	0.096	-0.066	0.062	0.053	0.06	-0.162		0.093	0.1	0.022	0.083	0.05	0.084	0.037	-0.01	0.004	-0.093	0.099	-0.051	0.082	0.067	0.065	-0.104
			SMMS	0.221672	0.126407	0.337577	0.212784	0.355297	0.298443	0.260288	0.255278	0.324536	0.0694052	0.354732	0.300402	0.208777	0.222017	0.156849	0.228341		0.212102	0.0666824	0.207068	0.208557	0.331638	0.287396	0.290677	0.304226	0.320368	0.07183	0.323915	0.279297	0.226264	0.224072	0.165688	0.224845
		90	WPMS	0.114709	0.141034	0.175277	0.0747977	0.0390192	0.0759701	0.030247	-0.0479477	-0.0230399	-0.0877369	0.0875218	-0.0952088	0.0680105	0.0623081	0.0584206	-0.200796		0.113132	0.0958406	0.042593	0.0948274	0.0204308	0.0574948	0.0222144	-0.0262436	-0.0218186	-0.110017	0.0885859	-0.0770454	0.0812531	0.0762435	0.0676499	-0.131633
			CMMS	0.105	0.137	0.176	0.068	0.054	0.104	0.037	-0.036	-0.017	-0.097	0.094	-0.069	0.061	0.06	0.068	-0.196		0.097	0.097	0.028	0.088	0.047	0.092	0.042	-0.017	0.003	-0.12	0.097	-0.056	0.079	0.08	0.071	-0.122
			SMMS	0.235097	0.131923	0.34878	0.214165	0.356248	0.304498	0.271356	0.261979	0.329399	0.0821306	0.357852	0.296951	0.210429	0.224372	0.168861	0.222674		0.232481	0.0661601	0.214222	0.215498	0.340334	0.291056	0.295033	0.311578	0.324473	0.0817782	0.324398	0.283773	0.223248	0.229487	0.168146	0.216485
	BRR	67	WPMS	0.0994247	0.133818	0.145973	0.0403213	0.046641	0.0644763	-0.0399927	-0.0312137	-0.019633	-0.042081	0.0406217	-0.0348593	-0.00293167	-0.00534633	-0.003795	-0.094355		0.111476	0.0779247	0.020395	0.0721557	0.0355763	0.066801	-0.0110297	0.0100883	-0.027811	-0.049798	0.0420327	-0.002509	0.012557	0.0462927	-0.00531167	-0.0848173
			CMMS	0.075	0.118	0.153	0.024	0.056	0.078	-0.01	-0.026	-0.009	-0.051	0.057	-0.002	-0.032	-0.003	-0.008	-0.119		0.091	0.083	0.012	0.042	0.062	0.075	0.007	0.013	0.011	-0.058	0.071	0.005	0.009	0.044	-0.002	-0.112
			SMMS	0.21921	0.104399	0.324356	0.197211	0.336689	0.272741	0.256946	0.236813	0.313949	0.0903963	0.348296	0.279877	0.207625	0.211261	0.161272	0.220182		0.207869	0.0816273	0.185385	0.200072	0.324944	0.277423	0.274285	0.288855	0.304851	0.086036	0.308776	0.273451	0.21788	0.21921	0.167122	0.216119
		80	WPMS	0.102298	0.136078	0.151721	0.0315296	0.043149	0.0738614	-0.0319502	-0.0223926	-0.0322742	-0.0440896	0.0437478	-0.04012	-0.0103682	-0.000454	-0.0014624	-0.117702		0.113979	0.0839172	0.0255266	0.05925	0.0343342	0.0716914	-0.0101168	0.0278476	-0.0292714	-0.052316	0.0300394	-0.0177454	0.0099802	0.0388798	-0.013142	-0.0976024
			CMMS	0.084	0.118	0.159	0.023	0.064	0.087	-0.02	-0.027	-0.012	-0.048	0.069	0.002	-0.018	-0.005	0.002	-0.146		0.097	0.087	0.02	0.045	0.079	0.09	0.019	0.027	0.008	-0.068	0.062	0.009	0.009	0.052	-0.003	-0.129
			SMMS	0.235337	0.11302	0.333491	0.208917	0.353636	0.294804	0.270047	0.247481	0.322251	0.100318	0.349033	0.294729	0.224913	0.215565	0.185437	0.232196		0.221987	0.0952636	0.207654	0.205132	0.338146	0.283754	0.289073	0.295371	0.323207	0.0849498	0.32599	0.280362	0.22607	0.215888	0.179699	0.222785
		90	WPMS	0.103251	0.134573	0.152527	0.0355332	0.047817	0.0726376	-0.0394778	-0.0275919	-0.0388212	-0.0460379	0.0485129	-0.0353289	-0.0146523	-0.0012718	-0.0023204	-0.138007		0.110943	0.0878437	0.0331474	0.0716179	0.0402638	0.0733405	-0.0116593	0.0225994	-0.0320561	-0.0612427	0.0324885	-0.0211918	0.0138264	0.0544045	-0.0211533	-0.110433
			CMMS	0.089	0.124	0.164	0.021	0.07	0.091	-0.015	-0.025	-0.016	-0.05	0.068	-0.001	-0.022	-0.002	-0.003	-0.165		0.102	0.081	0.029	0.044	0.071	0.09	0.018	0.022	0.001	-0.071	0.06	0.019	0.01	0.058	-0.009	-0.148
			SMMS	0.244379	0.121292	0.343109	0.219817	0.357527	0.305847	0.278228	0.250423	0.328054	0.104459	0.35649	0.297974	0.223398	0.216291	0.185122	0.220868		0.235295	0.103223	0.218022	0.212822	0.341097	0.298835	0.306212	0.303465	0.324293	0.0978425	0.326654	0.286972	0.232103	0.222768	0.187405	0.208126
SBP-I	RR-BLUP	67	WPMS	0.167887	-0.0512777	0.160792	0.137576	0.0581043	0.0412717	-0.0641337	0.02436	0.0453707	0.00776467	-0.008555	-0.002705	0.0729087	-0.010587	-0.14221	-0.201318		0.158104	-0.022892	0.076042	0.159716	0.00868633	0.0545533	-0.0101883	0.0679527	0.005842	0.0147883	-0.0717657	-0.00791967	0.0305107	0.0260287	-0.192393	-0.194671
			CMMS	0.158	-0.049	0.164	0.107	0.07	0.024	-0.056	0.047	0.047	0.005	-0.006	0.046	0.065	-0.003	-0.17	-0.202		0.124	0.008	0.034	0.142	0.024	0.043	0.014	0.09	0.048	-0.014	-0.071	0.043	0.031	0.035	-0.202	-0.186
			SMMS	0.17039	0.033274	0.241331	0.209941	0.261811	0.195743	0.216556	0.173522	0.223658	0.0104293	0.141545	0.266718	0.128737	0.28347	-0.0216863	0.0111887		0.195081	0.0302507	0.168706	0.203169	0.20844	0.195177	0.265166	0.206053	0.196596	0.00562667	0.0841487	0.262398	0.0835647	0.274979	-0.0376643	0.0264553
		80	WPMS	0.178562	-0.0463804	0.173001	0.137492	0.0698992	0.0391024	-0.062895	0.027647	0.0415348	0.0418576	0.0029894	-0.0071036	0.0752458	0.0037262	-0.158806	-0.249251		0.158669	-0.0099464	0.0861976	0.158204	0.0147014	0.0521394	-0.0029418	0.0821962	0.0219386	0.0323402	-0.0816058	0.0080638	0.0252962	0.0370754	-0.253983	-0.232556
			CMMS	0.163	-0.047	0.165	0.123	0.078	0.025	-0.056	0.04	0.061	0.023	0.007	0.045	0.055	-0.001	-0.205	-0.26		0.138	0.008	0.065	0.138	0.027	0.051	0.005	0.082	0.035	0.011	-0.053	0.046	0.029	0.049	-0.254	-0.221
			SMMS	0.17763	0.0429594	0.258829	0.215027	0.278716	0.220476	0.234144	0.184747	0.237321	0.023297	0.143675	0.268575	0.13927	0.287175	-0.0245886	0.0070956		0.207877	0.029777	0.183593	0.207001	0.224589	0.226877	0.268051	0.226285	0.209974	0.009983	0.0913626	0.2728	0.0720062	0.286757	-0.0458732	0.0111452
		90	WPMS	0.187202	-0.0436558	0.173167	0.138383	0.0705809	0.0415771	-0.0585873	0.0360714	0.0480594	0.0585035	0.0091212	0.0069073	0.0693257	-0.0016848	-0.201701	-0.286297		0.160622	-0.0078942	0.0933848	0.158695	0.0266771	0.0532467	-0.0096514	0.0802388	0.026504	0.0492398	-0.0706981	0.0035472	0.0381918	0.0398469	-0.319897	-0.274967
			CMMS	0.168	-0.043	0.179	0.12	0.074	0.035	-0.043	0.044	0.06	0.036	0.014	0.049	0.058	0.001	-0.23	-0.294		0.146	0.023	0.069	0.141	0.033	0.046	0.007	0.086	0.048	0.026	-0.059	0.054	0.031	0.029	-0.321	-0.262
			SMMS	0.183919	0.0392131	0.262139	0.203744	0.278497	0.224895	0.241719	0.194467	0.241808	0.0169882	0.147596	0.265476	0.109829	0.282731	-0.0227368	0.0137398		0.219664	0.0310399	0.195592	0.198927	0.234254	0.224591	0.276834	0.226393	0.221627	0.0106017	0.0930349	0.269148	0.0600972	0.285626	-0.0495918	0.0102447
	GBLUP	67	WPMS	0.169403	-0.0296443	0.171121	0.135745	0.0740437	0.0315563	-0.078771	0.038386	0.026324	0.027181	-0.0091	-0.0120333	0.0791063	-0.00781133	-0.15003	-0.215221		0.156025	-0.0219623	0.0788753	0.157035	0.0150897	0.0451317	-0.009761	0.080812	0.0140347	0.0146273	-0.0699167	-0.0117067	0.032452	0.035303	-0.194234	-0.18877
			CMMS	0.182	-0.032	0.165	0.131	0.084	0.032	-0.048	0.04	0.056	0.02	0.014	0.044	0.074	-0.021	-0.162	-0.214		0.15	0.017	0.036	0.152	0.038	0.036	0.011	0.09	0.05	-0.009	-0.051	0.053	0.052	0.026	-0.194	-0.193
			SMMS	0.231367	0.055113	0.256216	0.240645	0.240167	0.190376	0.189661	0.203814	0.212255	0.0443257	0.163424	0.202365	0.144369	0.277641	-0.020189	-0.038952		0.247417	0.000356333	0.174219	0.250856	0.190752	0.210592	0.237134	0.232853	0.167831	0.0336257	0.11254	0.203649	0.081932	0.283517	-0.0237507	-0.01898
		80	WPMS	0.1798	-0.0519408	0.176609	0.149256	0.0697464	0.037736	-0.0633954	0.0303998	0.0377866	0.039502	-0.0005276	0.0018572	0.079068	-0.0015054	-0.183247	-0.245332		0.16409	0.0014216	0.0898382	0.163001	0.0120204	0.052549	-0.018477	0.080109	0.0220306	0.0287704	-0.0723198	-0.0035554	0.0338336	0.0275968	-0.247058	-0.220172
			CMMS	0.184	-0.034	0.181	0.131	0.085	0.037	-0.046	0.037	0.07	0.026	0.022	0.052	0.074	-0.016	-0.181	-0.265		0.169	0.026	0.064	0.152	0.04	0.052	0.009	0.09	0.052	0.007	-0.054	0.043	0.05	0.016	-0.248	-0.23
			SMMS	0.235219	0.0704592	0.279277	0.259417	0.259153	0.210576	0.21404	0.216814	0.226952	0.0417848	0.181432	0.209107	0.137857	0.285283	-0.0082038	-0.0535142		0.259002	0.0128376	0.179678	0.260348	0.202435	0.226725	0.254521	0.259562	0.181419	0.0285018	0.111356	0.203049	0.0771718	0.29577	-0.0339284	-0.0123008
		90	WPMS	0.185253	-0.0339999	0.183933	0.135033	0.0711041	0.0385569	-0.0451982	0.0406037	0.043094	0.0528506	0.0115864	0.003449	0.0570879	0.0092143	-0.199629	-0.288213		0.164956	0.0007615	0.0937292	0.157416	0.0191423	0.0506742	-0.01208	0.0777966	0.026939	0.0491426	-0.0713148	0.0112608	0.04341	0.0380032	-0.314626	-0.255921
			CMMS	0.193	-0.026	0.183	0.124	0.08	0.041	-0.042	0.054	0.063	0.04	0.022	0.051	0.076	-0.028	-0.227	-0.295		0.171	0.031	0.067	0.154	0.042	0.047	0.003	0.088	0.046	0.029	-0.057	0.057	0.055	0.033	-0.311	-0.27
			SMMS	0.247734	0.0693499	0.287702	0.252955	0.264041	0.214314	0.239493	0.218097	0.236117	0.0503148	0.18288	0.214027	0.115448	0.288029	-0.0083158	-0.0497031		0.281493	0.0257689	0.180939	0.248987	0.211027	0.221806	0.253541	0.246322	0.197985	0.031743	0.115856	0.209757	0.0612906	0.284815	-0.042208	-0.0299743
	BRR	67	WPMS	0.134984	-0.0380633	0.127277	0.135305	0.0428357	0.032824	-0.0858463	-0.00437733	-0.0297907	-0.056818	-0.0917443	-0.0161063	0.029707	-0.0172763	-0.0879477	-0.216424		0.125824	-0.033896	0.0385363	0.152598	-0.0335213	0.0550783	-0.0341187	0.0578433	-0.037243	-0.0666787	-0.144254	-0.0157983	-0.0156513	0.0280727	-0.138386	-0.185835
			CMMS	0.11	-0.009	0.147	0.109	0.067	0.025	-0.088	-0.008	-0.007	-0.06	-0.059	0.06	-0.004	-0.005	-0.119	-0.231		0.113	0.015	0.009	0.123	0.01	0.046	-0.024	0.053	-0.014	-0.079	-0.12	0.044	-0.019	0.038	-0.153	-0.188
			SMMS	0.161209	0.0492663	0.246661	0.206127	0.24977	0.229002	0.226504	0.178642	0.218484	0.035713	0.130882	0.224482	0.10986	0.254866	-0.0139763	0.032331		0.207101	0.010497	0.184104	0.198847	0.210868	0.218915	0.253908	0.20323	0.182632	0.0308357	0.0670157	0.219631	0.0438843	0.262282	0.00118267	0.02331
		80	WPMS	0.153175	-0.018842	0.139782	0.139254	0.0448738	0.03274	-0.0885148	-0.0022486	-0.0185296	-0.0610714	-0.096442	-0.0193558	0.0325472	-0.0152308	-0.0868604	-0.242788		0.136256	-0.0313184	0.0559534	0.154892	-0.0125506	0.0678124	-0.0468422	0.0449992	-0.0434628	-0.0768348	-0.165298	-0.0200892	-0.0162334	0.0206504	-0.160595	-0.214713
			CMMS	0.128	-0.007	0.146	0.101	0.06	0.024	-0.092	-0.003	-0.007	-0.069	-0.086	0.058	0.002	-0.013	-0.141	-0.259		0.124	0.013	0.025	0.141	0.01	0.052	-0.034	0.066	-0.011	-0.085	-0.138	0.048	-0.029	0.039	-0.188	-0.212
			SMMS	0.184814	0.0576244	0.274594	0.201742	0.272683	0.232388	0.251851	0.193748	0.233668	0.0319358	0.128712	0.23008	0.104948	0.27288	-0.000161	0.0206044		0.220237	0.015162	0.200716	0.216003	0.213695	0.237118	0.269452	0.216919	0.192738	0.0348814	0.0778778	0.222445	0.0245606	0.264708	0.0006238	0.0416132
		90	WPMS	0.154999	-0.0157129	0.144935	0.142297	0.0506896	0.042	-0.101909	-0.0084177	-0.0267164	-0.0591261	-0.105388	-0.0300414	0.0428945	-0.0260868	-0.106283	-0.254826		0.141927	-0.0342184	0.0664243	0.15647	-0.0196026	0.0606807	-0.0601258	0.0532543	-0.0464882	-0.0748702	-0.178031	-0.0091377	-0.0115957	0.0230189	-0.186759	-0.218024
			CMMS	0.134	-0.01	0.158	0.105	0.069	0.023	-0.083	-0.002	-0.005	-0.077	-0.077	0.053	-0.006	-0.007	-0.148	-0.255		0.125	0.011	0.025	0.134	0.013	0.043	-0.04	0.054	-0.013	-0.092	-0.143	0.053	-0.018	0.034	-0.206	-0.217
			SMMS	0.186536	0.0582264	0.277749	0.212535	0.27406	0.241505	0.260982	0.184804	0.235689	0.0406348	0.14133	0.234156	0.0767443	0.260861	-0.0004534	0.023419		0.24506	0.0025217	0.202129	0.205531	0.21191	0.244242	0.271311	0.214972	0.207894	0.0357435	0.0813901	0.23436	0.0122936	0.26255	0.0068031	0.023611
SBP-II	RR-BLUP	67	WPMS	0.132108	0.141494	0.00697633	0.130519	0.201906	0.124882	0.059134	-0.010412	0.147222	0.124299	0.232015	-0.0258683	-0.165828	-0.0654107	0.0318103	-0.041536		0.125263	0.10367	-0.0877503	0.148938	0.245159	0.12493	0.0560443	0.0322903	0.163744	0.141615	0.229756	-0.00715167	-0.152893	-0.00253233	0.0432737	-0.00808167
			CMMS	0.118	0.221	0.009	0.106	0.249	0.145	0.099	-0.036	0.163	0.067	0.278	-0.075	-0.179	-0.117	0.011	-0.046		0.116	0.144	-0.095	0.116	0.276	0.139	0.126	-0.015	0.196	0.109	0.293	-0.017	-0.132	0.018	0.022	-0.046
			SMMS	0.182064	0.261665	0.195405	0.13051	0.397728	0.245118	0.132935	0.194219	0.304106	0.163483	0.490435	0.126168	0.00713233	0.0486307	0.181099	0.277517		0.159341	0.169129	0.0140197	0.146038	0.395676	0.249803	0.154319	0.263204	0.311553	0.175217	0.478979	0.16063	0.103397	0.125029	0.159864	0.277586
		80	WPMS	0.133039	0.142963	0.0216242	0.136911	0.20905	0.133247	0.072447	0.0167148	0.145357	0.121665	0.239899	-0.0150064	-0.221373	-0.0624438	0.0390232	-0.0540178		0.133223	0.103832	-0.0755594	0.161234	0.242419	0.132838	0.063842	0.0520838	0.168426	0.131213	0.22707	0.0037738	-0.191926	0.005573	0.0458942	-0.0162856
			CMMS	0.132	0.225	0.009	0.101	0.244	0.151	0.109	-0.043	0.165	0.062	0.284	-0.083	-0.209	-0.122	0.017	-0.068		0.123	0.149	-0.054	0.13	0.282	0.16	0.126	-0.023	0.197	0.092	0.294	-0.029	-0.148	0.018	0.021	-0.033
			SMMS	0.183003	0.266736	0.220261	0.137571	0.408947	0.255631	0.154664	0.19096	0.320201	0.14646	0.503384	0.147442	0.0103936	0.0522256	0.195241	0.277692		0.159684	0.169839	0.0227892	0.154812	0.410242	0.257102	0.17754	0.273299	0.333776	0.165829	0.490916	0.172958	0.119156	0.138303	0.192812	0.293864
		90	WPMS	0.139773	0.14325	0.029877	0.143323	0.200791	0.140081	0.0807242	0.0220979	0.132708	0.113692	0.234477	-0.0155246	-0.233735	-0.0653499	0.0265411	-0.0783364		0.135113	0.10857	-0.0399209	0.1627	0.232881	0.151006	0.0781697	0.0514735	0.161398	0.131246	0.225838	0.0035067	-0.209824	0.0307964	0.0443668	-0.0169117
			CMMS	0.126	0.226	0.003	0.105	0.24	0.155	0.117	-0.039	0.152	0.066	0.284	-0.083	-0.229	-0.141	0.009	-0.073		0.126	0.15	-0.05	0.125	0.276	0.161	0.141	-0.009	0.189	0.101	0.302	-0.03	-0.172	0.028	0.009	-0.058
			SMMS	0.184153	0.274434	0.23691	0.137248	0.407322	0.258685	0.155956	0.200299	0.316223	0.128469	0.509247	0.155556	0.0137837	0.0379943	0.201881	0.245637		0.163121	0.178117	0.0493959	0.152097	0.414219	0.269833	0.186731	0.274661	0.333154	0.158213	0.494509	0.1643	0.134863	0.14747	0.197975	0.2668
	GBLUP	67	WPMS	0.133261	0.256693	0.024232	0.133704	0.206172	0.118849	0.072166	0.00188933	0.142338	0.109388	0.243586	-0.020121	-0.17277	-0.0639717	0.0163643	-0.0380927		0.119274	0.171136	-0.0831527	0.158438	0.23843	0.139451	0.0588187	0.043457	0.167922	0.112345	0.228333	-0.002388	-0.138943	-0.0196163	0.052325	0.00800033
			CMMS	0.102	0.261	0.016	0.09	0.238	0.144	0.075	-0.023	0.161	0.04	0.29	-0.034	-0.161	-0.071	0.056	-0.039		0.109	0.159	-0.079	0.112	0.27	0.14	0.104	0.031	0.2	0.046	0.294	0.008	-0.106	0.03	0.06	-0.009
			SMMS	0.191708	0.151843	0.217457	0.159552	0.399708	0.207323	0.130038	0.225325	0.287781	0.179658	0.49867	0.126077	0.025165	0.0393017	0.170999	0.260768		0.16365	0.0877307	0.0284167	0.166771	0.382041	0.226568	0.153661	0.2822	0.293889	0.202755	0.476377	0.135394	0.151304	0.103857	0.168224	0.272615
		80	WPMS	0.146055	0.26043	0.0269968	0.141791	0.20819	0.13276	0.076725	0.0073042	0.141744	0.118978	0.24634	-0.0079324	-0.205114	-0.0740096	0.032469	-0.0458798		0.130381	0.171508	-0.0854848	0.156959	0.240912	0.134088	0.0641262	0.0417006	0.169744	0.123847	0.230578	-0.008715	-0.173657	0.0105876	0.047329	-0.0159894
			CMMS	0.111	0.266	0.014	0.091	0.239	0.15	0.085	-0.01	0.157	0.044	0.288	-0.053	-0.188	-0.088	0.044	-0.042		0.104	0.165	-0.07	0.107	0.284	0.148	0.105	0.037	0.212	0.064	0.304	0.024	-0.134	0.047	0.054	-0.003
			SMMS	0.193205	0.157373	0.241934	0.15666	0.397578	0.225582	0.158387	0.230552	0.303989	0.193355	0.510413	0.148911	0.0359506	0.0521576	0.184769	0.27438		0.168403	0.112223	0.0662762	0.170354	0.395434	0.237372	0.18133	0.287622	0.309911	0.188443	0.483786	0.14469	0.169972	0.106976	0.191165	0.267428
		90	WPMS	0.137502	0.267592	0.0344819	0.140822	0.205616	0.139618	0.0854762	0.0262684	0.136888	0.116719	0.23791	0.0041587	-0.246967	-0.0661974	0.026767	-0.0800768		0.123975	0.176252	-0.0372716	0.159936	0.240051	0.141013	0.0802029	0.0525322	0.156343	0.128194	0.229252	0.0037951	-0.209373	0.0274756	0.0297568	-0.037094
			CMMS	0.113	0.265	0.018	0.092	0.237	0.153	0.09	0.004	0.159	0.037	0.289	-0.045	-0.217	-0.093	0.039	-0.061		0.107	0.174	-0.034	0.116	0.281	0.166	0.117	0.044	0.2	0.062	0.306	0.023	-0.144	0.067	0.067	-0.036
			SMMS	0.197429	0.139658	0.243012	0.156954	0.407964	0.231251	0.16209	0.232287	0.314644	0.171067	0.517038	0.155544	0.0523693	0.0468419	0.185914	0.241248		0.16558	0.108906	0.0640993	0.173737	0.404932	0.241353	0.183869	0.29735	0.316982	0.176895	0.494636	0.16151	0.199812	0.128589	0.194914	0.238425
	BRR	67	WPMS	0.100566	0.249319	0.00249933	0.0713237	0.185396	0.0679203	-0.00372233	-0.0404053	0.117987	0.064101	0.227938	0.007857	-0.127347	-0.0527913	0.0474537	-0.00622567		0.08818	0.141208	-0.095082	0.0997497	0.217622	0.0664547	-0.00749133	-0.00998933	0.154293	0.0806657	0.211806	0.0327237	-0.0592253	0.0348677	0.0614447	0.028286
			CMMS	0.072	0.259	0.004	0.039	0.213	0.091	0.042	-0.057	0.151	0.019	0.273	0	-0.136	-0.075	0.07	-0.059		0.057	0.158	-0.08	0.065	0.256	0.106	0.058	-0.006	0.198	0.048	0.278	0.054	-0.046	0.035	0.069	-0.026
			SMMS	0.167254	0.114877	0.211519	0.113482	0.379562	0.223592	0.135943	0.17031	0.308265	0.129918	0.490271	0.16497	0.0666667	0.101156	0.195779	0.28699		0.140488	0.0920843	0.0383027	0.114797	0.383198	0.222663	0.142103	0.248282	0.316538	0.131946	0.477628	0.18476	0.152254	0.170619	0.203445	0.285097
		80	WPMS	0.108341	0.256226	-0.0014056	0.0637302	0.171138	0.068634	0.0080184	-0.0491782	0.131908	0.0665488	0.233427	0.023688	-0.159068	-0.0415658	0.0547778	-0.0024406		0.0953974	0.146765	-0.0830672	0.0879102	0.217597	0.0700926	-0.0043696	-0.0172866	0.164644	0.0828394	0.220558	0.028625	-0.0654198	0.0488046	0.0785582	0.0100094
			CMMS	0.066	0.262	0.003	0.046	0.227	0.095	0.036	-0.059	0.164	0.015	0.281	0.018	-0.154	-0.086	0.083	-0.06		0.06	0.175	-0.09	0.062	0.263	0.102	0.061	-0.01	0.192	0.053	0.285	0.076	-0.051	0.034	0.091	-0.034
			SMMS	0.174657	0.115608	0.229845	0.11311	0.411817	0.230748	0.140639	0.172445	0.322598	0.13076	0.502418	0.17909	0.0834586	0.125029	0.206992	0.29122		0.158607	0.0852724	0.04836	0.13908	0.40448	0.239008	0.167739	0.260003	0.337845	0.130535	0.494806	0.207015	0.18303	0.183118	0.206251	0.279221
		90	WPMS	0.101298	0.268592	0.0086714	0.0642838	0.170309	0.0713355	0.0008903	-0.0466361	0.121831	0.0446641	0.230754	0.0305523	-0.152798	-0.0362692	0.0496273	-0.0093742		0.0996719	0.170484	-0.043016	0.0876661	0.214963	0.086493	-0.0062483	-0.0124549	0.155752	0.0753636	0.216509	0.0410052	-0.0742227	0.0593584	0.0789869	0.0121626
			CMMS	0.069	0.268	0.005	0.035	0.23	0.103	0.045	-0.061	0.147	-0.003	0.285	0.028	-0.159	-0.065	0.064	-0.085		0.066	0.144	-0.041	0.081	0.271	0.108	0.07	-0.021	0.189	0.031	0.293	0.086	-0.056	0.056	0.099	-0.061
			SMMS	0.180239	0.102497	0.241319	0.117715	0.4087	0.241536	0.154702	0.177529	0.331116	0.0967794	0.506404	0.197086	0.0901822	0.130074	0.219858	0.275553		0.158409	0.0756295	0.0731066	0.133717	0.415811	0.244647	0.18051	0.269873	0.331022	0.115594	0.500539	0.217456	0.194819	0.190309	0.223362	0.244632
* The highest prediction accuracies are embolden.
**The average of accuracies was reported across folds and repeats.

## Sheet: Summary
Summary of descriptive statistics for prediction accuracy of 16 agronomic traits in the association panel including 286 Iran bread wheat germplasum under TDS and WW conditions.
Statistics	TDS																	WW
	DTH	DTM	DHTM	PH	GY	TKW	SEL	SEW	SN	SPL	SPW	FLL	FLW	PL	SHD	AWL		DTH	DTM	DHTM	PH	GY	TKW	SEL	SEW	SN	SPL	SPW	FLL	FLW	PL	SHD	AWL
Max	0.25	0.27	0.35	0.26	0.41	0.31	0.28	0.26	0.33	0.19	0.52	0.3	0.22	0.29	0.22	0.29		0.28	0.18	0.22	0.26	0.42	0.3	0.31	0.31	0.34	0.2	0.5	0.29	0.23	0.3	0.22	0.29
Mean	0.15	0.11	0.17	0.13	0.19	0.14	0.07	0.06	0.13	0.03	0.18	0.06	0.02	0.05	0.02	-0.05		0.15	0.08	0.05	0.14	0.17	0.14	0.1	0.11	0.13	0.03	0.15	0.08	0.04	0.1	0.01	-0.02
Min	0.07	-0.05	0	0.02	0.03	0.02	-0.1	-0.06	-0.04	-0.1	-0.11	-0.1	-0.25	-0.14	-0.23	-0.3		0.06	-0.03	-0.1	0.04	-0.03	0.04	-0.06	-0.03	-0.05	-0.12	-0.18	-0.08	-0.21	-0.02	-0.32	-0.27
The number of traits identified for highest prediction accuracy in WAP, SBP-I, and SBP-II in the association panel including 286 Iran bread wheat accessions under TDS and WW conditions.
Population	TDS		WW
WAP	6		6
SBP-I	3		3
SBP-II	7		7
The number of traits identified for highest prediction accuracy using RR-BLUP, GBLUP, and BRR methods in the association panel including 286 Iran bread wheat accessions under TDS and WW conditions.
GS method	TDS		WW
RR-BLUP	2		3
GBLUP	8		5
BRR	6		8
The number of traits identified for highest prediction accuracy using 67, 80, and 90 % of accessions in TS in the association panel including 286 Iran bread wheat accessions under TDS and WW conditions.
TS size	TDS		WW
0.67	0		1
0.8	6		4
0.9	10		11
The number of traits identified for highest prediction accuracy using three marker sets in the association panel including 286 Iran bread wheat accessions under TDS and WW conditions.
MS	TDS		WW
WPMS	0		0
CMMS	0		0
SMMS	16		16
The number of traits identified for highest prediction accuracy using BRR, GBLUP, and RR-BLUP methods in WAP, SBP-I, and SBP-II in the association panel including 286 Iran bread wheat accessions under TDS and WW conditions.
Population	TDS				WW
	GBLUP	RR-BLUP	BRR		GBLUP	RR-BLUP	BRR
SBP-I	3	0	0		3	0	0
SBP-II	2	1	4		1	2	4
WAP	3	1	2		1	1	4
